# Supplementary material for: Quantitative molecular diagnostic assays of grain washes for Claviceps purpurea are correlated with visual determinations of ergot contamination
Source: PLoS One. 2017 Mar 3;12(3):e0173495. doi: 10.1371/journal.pone.0173495 (PMC5336299; doi:10.1371/journal.pone.0173495)
Supplement: S1 Table — (XLSX) [file pone.0173495.s001.xlsx]

## Sheet: Sheet1
S1 Table. Primer/probe sequences and amplification conditions
					amplification conditions
primer name	target	sequence (5'-3')	product size, bp	assay	conventional or qPCR	ddPCR
D0288	ITS	AGCCTTCTTTGCGTAGTA	98	qPCR and ddPCR	95°C, 3 min; 40 x 95°C, 10 sec; 60°C, 10 sec; 72°C, 20 sec (data collection)	94°C, 10 min; 50x 94°C, 30 sec; 56°C, 1:00 (ramp 2°C/sec); 98°C, 10 min
D0289		ACCTGATTCGAGGTCAAC
erg-ITS (5’HEX; 3’BHQ-1)	cpn60	ATACCACCTCGCAACAGGAGC	171	LAMP	63°C 90 minutes
erg-cpn60-F3		CTACTTCATCACCGACGC
erg-cpn60-B3		AGAATAGACTTGCGGTTGTC
erg-cpn60-FIP		CGAGAGCGGGAATAATGTCCTG-AAGGTTGAGTTCGAGAACC
erg-cpn60-BIP		ACTCGTCGCCCTCTCGTTA-ACGGAGCTTGTTGAGAATG
erg-cpn60-loopF		GGCAGAGATCTTCTTCTGAGAG
erg-cpn60-loopB		ATCGCCGAGGACATTGAC
H1786	cpn60-fungi (universal)	CCIAARATHACIAARGAYGGIGTIACIGTIGC	386	cpn60 universal fungal PCR	95°C, 3 min; 40x 94°C, 30 sec, gradient 42°C-60°C, 30 sec, 72°C 30 sec; 72°C 2 min
H1788		ATIACICCYTCYTTICCIACIIIYTCCATIGC
H1787	cpn60-fungi (universal)	GCIATGGARIIIGTIGGIAARGARGGIGTIAT	631	cpn60 universal fungal PCR	95°C, 3 min; 40x 94°C, 30 sec, gradient 42°C-60°C, 30 sec, 72°C 30 sec; 72°C 2 min
H1789		GCIACICCICCIIIIARYTTIGCIARICKYTC
D0282	C. purpurea cpn60	GGCCATTTCTCTCAAGGACA	741	nucleotides 425-1165, spanning UT (525-1079)	94°C, 3 min; 40x 94°C, 30 sec, 55°C, 15 sec, 72°c 60 sec; 72°C 1 min
D0283		AGCTCGTCGGTGAAGACAGT
