# Supplementary material for: Quantitative molecular diagnostic assays of grain washes for Claviceps purpurea are correlated with visual determinations of ergot contamination
Source: PLoS One. 2017 Mar 3;12(3):e0173495. doi: 10.1371/journal.pone.0173495 (PMC5336299; doi:10.1371/journal.pone.0173495)
Supplement: S2 Table — (XLSX) [file pone.0173495.s002.xlsx]

## Sheet: Table 1
	Table 1: cpn60 distance matrix	1	2	3	4	5	6	7	8	9	10	11	12	13	14	15	16	17	18	19	20	21	22	23	24	25	26	27	28	29	30	31	32	33	34	35	36	37	38	39	40	41	42	43	44	45	46	47	48
1	b4662_AACU01000673_Magnaporthe_grisea_70-15
2	b17715_XM_003004049_Verticillium_albo-atrum_VaMs.102	0.162
3	Claviceps_purpurea_20.1_WGS_project_CAGA00000000	0.195	0.2
4	C._purpurea_DSMZ_714_(KU145531)	0.187	0.195	0.007
5	A01_erg0252_(KU145544)	0.193	0.2	0.007	0.004
6	B01_erg0252_(KU145545)	0.19	0.198	0.005	0.002	0.002
7	C04_erg0253_(KU145546)	0.19	0.203	0.011	0.011	0.015	0.013
8	C07_erg0253_(KU145547)	0.192	0.195	0.007	0.004	0.007	0.005	0.011
9	C08_erg0253_(KU145548)	0.19	0.2	0.009	0.009	0.013	0.011	0.002	0.009
10	C09_erg0253_(KU145549)	0.192	0.2	0.004	0.004	0.007	0.005	0.007	0.004	0.005
11	D02_erg0253_(KU145550)	0.195	0.203	0.005	0.005	0.009	0.007	0.009	0.005	0.007	0.002
12	D03_erg0253_(KU145551)	0.19	0.195	0.013	0.009	0.013	0.011	0.005	0.005	0.004	0.009	0.011
13	D07_erg0253_(KU145552)	0.193	0.203	0.011	0.011	0.015	0.013	0.004	0.011	0.002	0.007	0.009	0.005
14	D09_erg0253_(KU145553)	0.195	0.197	0.005	0.005	0.009	0.007	0.009	0.002	0.007	0.002	0.004	0.007	0.009
15	E01_erg0254_(KU145554)	0.19	0.2	0.009	0.009	0.009	0.007	0.005	0.009	0.004	0.009	0.011	0.004	0.005	0.011
16	E02_erg0254_(KU145555)	0.193	0.2	0.007	0.007	0.007	0.005	0.015	0.007	0.013	0.007	0.009	0.013	0.015	0.009	0.009
17	E03_erg0254_(KU145556)	0.19	0.198	0.005	0.002	0.002	0	0.013	0.005	0.011	0.005	0.007	0.011	0.013	0.007	0.007	0.005
18	E05_erg0254_(KU145557)	0.193	0.2	0.004	0.004	0.004	0.002	0.011	0.004	0.009	0.004	0.005	0.009	0.011	0.005	0.005	0.004	0.002
19	E06_erg0254_(KU145558)	0.19	0.198	0.009	0.009	0.009	0.007	0.016	0.009	0.015	0.009	0.011	0.015	0.016	0.011	0.011	0.002	0.007	0.005
20	E07_erg0254_(KU145559)	0.195	0.206	0.009	0.013	0.013	0.011	0.005	0.013	0.004	0.009	0.011	0.007	0.005	0.011	0.004	0.013	0.011	0.009	0.015
21	E09_erg0254_(KU145560)	0.19	0.2	0.009	0.009	0.013	0.011	0.002	0.009	0	0.005	0.007	0.004	0.002	0.007	0.004	0.013	0.011	0.009	0.015	0.004
22	E10_erg0254_(KU145561)	0.195	0.203	0.009	0.013	0.013	0.011	0.016	0.013	0.015	0.009	0.011	0.018	0.016	0.011	0.015	0.005	0.011	0.009	0.004	0.011	0.015
23	E12_erg0254_(KU145562)	0.193	0.2	0.011	0.011	0.011	0.009	0.018	0.011	0.016	0.011	0.013	0.016	0.018	0.013	0.013	0.004	0.009	0.007	0.002	0.013	0.016	0.002
24	erg0256-10_(KU145532)	0.188	0.198	0.007	0.011	0.011	0.009	0.007	0.011	0.005	0.007	0.009	0.009	0.007	0.009	0.005	0.011	0.009	0.007	0.009	0.005	0.005	0.009	0.011
25	erg0256-11_(KU145533)	0.19	0.2	0.005	0.009	0.009	0.007	0.005	0.009	0.004	0.005	0.007	0.007	0.005	0.007	0.004	0.009	0.007	0.005	0.011	0.004	0.004	0.011	0.013	0.002
26	erg0256-16_(KU145534)	0.188	0.193	0.015	0.011	0.015	0.013	0.011	0.007	0.009	0.011	0.013	0.005	0.011	0.009	0.009	0.015	0.013	0.011	0.013	0.013	0.009	0.016	0.015	0.007	0.009
27	erg0256-17_(KU145535)	0.19	0.195	0.016	0.013	0.016	0.015	0.013	0.009	0.011	0.013	0.015	0.007	0.013	0.011	0.011	0.016	0.015	0.013	0.015	0.015	0.011	0.018	0.016	0.009	0.011	0.005
28	erg0256-19_(KU145536)	0.187	0.192	0.011	0.007	0.011	0.009	0.007	0.004	0.005	0.007	0.009	0.002	0.007	0.005	0.005	0.011	0.009	0.007	0.013	0.009	0.005	0.016	0.015	0.007	0.005	0.004	0.005
29	erg0256-2_(KU145541)	0.184	0.195	0.009	0.009	0.013	0.011	0.005	0.009	0.004	0.005	0.007	0.007	0.005	0.007	0.007	0.013	0.011	0.009	0.011	0.007	0.004	0.011	0.013	0.002	0.004	0.005	0.007	0.005
30	erg0256-20_(KU145537)	0.184	0.189	0.013	0.009	0.013	0.011	0.009	0.005	0.007	0.009	0.011	0.004	0.009	0.007	0.007	0.013	0.011	0.009	0.011	0.011	0.007	0.015	0.013	0.005	0.007	0.002	0.004	0.002	0.004
31	erg0256-21_(KU145538)	0.193	0.204	0.007	0.011	0.011	0.009	0.007	0.011	0.005	0.007	0.009	0.009	0.007	0.009	0.005	0.011	0.009	0.007	0.013	0.005	0.005	0.013	0.015	0.004	0.002	0.011	0.013	0.007	0.005	0.009
32	erg0256-22_(KU145539)	0.191	0.201	0.009	0.013	0.013	0.011	0.009	0.013	0.007	0.009	0.011	0.011	0.009	0.011	0.007	0.013	0.011	0.009	0.011	0.007	0.007	0.011	0.013	0.002	0.004	0.009	0.007	0.009	0.004	0.007	0.005
33	erg0256-23_(KU145540)	0.187	0.195	0.015	0.011	0.015	0.013	0.018	0.007	0.016	0.011	0.013	0.013	0.018	0.009	0.016	0.007	0.013	0.011	0.005	0.02	0.016	0.009	0.007	0.015	0.016	0.011	0.013	0.011	0.013	0.009	0.018	0.016
34	erg0256-8_(KU145542)	0.187	0.197	0.007	0.007	0.011	0.009	0.004	0.007	0.002	0.004	0.005	0.005	0.004	0.005	0.005	0.011	0.009	0.007	0.013	0.005	0.002	0.013	0.015	0.004	0.002	0.007	0.009	0.004	0.002	0.005	0.004	0.005	0.015
35	erg0256-9_(KU145543)	0.184	0.195	0.009	0.005	0.009	0.007	0.005	0.005	0.004	0.005	0.007	0.004	0.005	0.007	0.004	0.009	0.007	0.005	0.011	0.007	0.004	0.015	0.013	0.005	0.004	0.005	0.007	0.002	0.004	0.004	0.005	0.007	0.013	0.002
36	F01_erg0254_(KU145563)	0.19	0.197	0.005	0.002	0.005	0.004	0.009	0.005	0.007	0.002	0.004	0.011	0.009	0.004	0.011	0.009	0.004	0.005	0.011	0.011	0.007	0.011	0.013	0.009	0.007	0.013	0.015	0.009	0.007	0.011	0.009	0.011	0.013	0.005	0.007
37	F03_erg0254_(KU145564)	0.19	0.198	0.013	0.009	0.009	0.007	0.02	0.013	0.018	0.013	0.015	0.018	0.02	0.015	0.015	0.009	0.007	0.009	0.007	0.015	0.018	0.007	0.005	0.013	0.015	0.016	0.018	0.016	0.015	0.015	0.016	0.015	0.013	0.016	0.015	0.011
38	F07_erg0254_(KU145565)	0.198	0.206	0.007	0.007	0.007	0.005	0.015	0.007	0.013	0.007	0.009	0.013	0.015	0.009	0.009	0.004	0.005	0.004	0.005	0.009	0.013	0.005	0.004	0.011	0.009	0.015	0.016	0.011	0.013	0.013	0.011	0.013	0.011	0.011	0.009	0.009	0.009
39	F08_erg0254_(KU145566)	0.195	0.203	0.005	0.005	0.005	0.004	0.013	0.005	0.011	0.005	0.007	0.011	0.013	0.007	0.007	0.005	0.004	0.002	0.007	0.007	0.011	0.007	0.005	0.009	0.007	0.013	0.015	0.009	0.011	0.011	0.009	0.011	0.013	0.009	0.007	0.007	0.007	0.002
40	F10_erg0254_(KU145567)	0.193	0.203	0.011	0.011	0.011	0.009	0.007	0.011	0.005	0.011	0.013	0.005	0.007	0.013	0.002	0.011	0.009	0.007	0.013	0.002	0.005	0.013	0.011	0.007	0.005	0.011	0.013	0.007	0.009	0.009	0.007	0.009	0.018	0.007	0.005	0.013	0.013	0.007	0.005
41	F11_erg0254_(KU145568)	0.193	0.2	0.007	0.004	0.004	0.002	0.015	0.007	0.013	0.007	0.009	0.013	0.015	0.009	0.009	0.007	0.002	0.004	0.009	0.009	0.013	0.009	0.007	0.011	0.009	0.015	0.016	0.011	0.013	0.013	0.011	0.013	0.015	0.011	0.009	0.005	0.005	0.004	0.002	0.007
42	F12_erg0254_(KU145569)	0.195	0.203	0.013	0.013	0.013	0.011	0.02	0.013	0.018	0.013	0.015	0.018	0.02	0.015	0.015	0.005	0.011	0.009	0.004	0.015	0.018	0.004	0.002	0.013	0.015	0.016	0.018	0.016	0.015	0.015	0.016	0.015	0.009	0.016	0.015	0.015	0.004	0.005	0.007	0.013	0.009
43	G01_erg0258_(KU145570)	0.198	0.206	0.004	0.007	0.007	0.005	0.011	0.007	0.009	0.004	0.005	0.013	0.011	0.005	0.009	0.004	0.005	0.004	0.005	0.009	0.009	0.005	0.007	0.007	0.005	0.015	0.016	0.011	0.009	0.013	0.007	0.009	0.011	0.007	0.009	0.005	0.013	0.004	0.005	0.011	0.007	0.009
44	G02_erg0258_(KU145571)	0.195	0.203	0.005	0.005	0.005	0.004	0.013	0.005	0.011	0.005	0.007	0.011	0.013	0.007	0.007	0.002	0.004	0.002	0.004	0.011	0.011	0.007	0.005	0.009	0.007	0.013	0.015	0.009	0.011	0.011	0.009	0.011	0.009	0.009	0.007	0.007	0.011	0.002	0.004	0.009	0.005	0.007	0.002
45	G04_erg0258_(KU145572)	0.201	0.208	0.005	0.009	0.009	0.007	0.013	0.009	0.011	0.005	0.007	0.015	0.013	0.007	0.011	0.005	0.007	0.005	0.007	0.011	0.011	0.007	0.009	0.009	0.007	0.016	0.018	0.013	0.011	0.015	0.009	0.011	0.013	0.009	0.011	0.007	0.015	0.005	0.007	0.013	0.009	0.011	0.002	0.004
46	G05_erg0258_(KU145573)	0.195	0.206	0.011	0.011	0.011	0.009	0.018	0.011	0.016	0.011	0.013	0.016	0.018	0.013	0.013	0.007	0.009	0.007	0.005	0.016	0.016	0.009	0.007	0.011	0.013	0.015	0.016	0.015	0.013	0.013	0.015	0.013	0.011	0.015	0.013	0.013	0.013	0.007	0.009	0.015	0.011	0.009	0.007	0.005	0.009
47	G07_erg0258_(KU145574)	0.19	0.198	0.005	0.005	0.005	0.004	0.009	0.005	0.007	0.005	0.007	0.007	0.009	0.007	0.004	0.005	0.004	0.002	0.007	0.007	0.007	0.011	0.009	0.005	0.004	0.009	0.011	0.005	0.007	0.007	0.005	0.007	0.013	0.005	0.004	0.007	0.011	0.005	0.004	0.005	0.005	0.011	0.005	0.004	0.007	0.009
48	G08_erg0258_(KU145575)	0.187	0.195	0.011	0.007	0.011	0.009	0.011	0.004	0.009	0.007	0.009	0.005	0.011	0.005	0.009	0.011	0.009	0.007	0.013	0.013	0.009	0.016	0.015	0.011	0.009	0.007	0.009	0.004	0.009	0.005	0.011	0.013	0.011	0.007	0.005	0.009	0.016	0.011	0.009	0.011	0.011	0.016	0.011	0.009	0.013	0.015	0.005
49	G09_erg0258_(KU145576)	0.195	0.197	0.009	0.005	0.009	0.007	0.013	0.002	0.011	0.005	0.007	0.007	0.013	0.004	0.011	0.009	0.007	0.005	0.011	0.015	0.011	0.015	0.013	0.013	0.011	0.009	0.011	0.005	0.011	0.007	0.013	0.015	0.009	0.009	0.007	0.007	0.015	0.009	0.007	0.013	0.009	0.015	0.009	0.007	0.011	0.009	0.007	0.005
50	G10_erg0258_(KU145577)	0.195	0.203	0.005	0.005	0.005	0.004	0.013	0.005	0.011	0.005	0.007	0.011	0.013	0.007	0.007	0.005	0.004	0.002	0.007	0.011	0.011	0.011	0.009	0.009	0.007	0.013	0.015	0.009	0.011	0.011	0.009	0.011	0.013	0.009	0.007	0.007	0.011	0.005	0.004	0.009	0.005	0.011	0.005	0.004	0.007	0.005	0.004	0.009
51	G11_erg0258_(KU145578)	0.188	0.203	0.013	0.013	0.013	0.011	0.016	0.013	0.015	0.013	0.015	0.015	0.016	0.015	0.011	0.013	0.011	0.009	0.011	0.015	0.015	0.015	0.013	0.009	0.011	0.013	0.015	0.013	0.011	0.011	0.013	0.011	0.016	0.013	0.011	0.015	0.015	0.013	0.011	0.013	0.013	0.015	0.013	0.011	0.015	0.005	0.007	0.009
52	H01_erg0258_(KU145579)	0.198	0.206	0.007	0.007	0.007	0.005	0.015	0.007	0.013	0.007	0.009	0.013	0.015	0.009	0.009	0.004	0.005	0.004	0.005	0.013	0.013	0.009	0.007	0.011	0.009	0.015	0.016	0.011	0.013	0.013	0.011	0.013	0.011	0.011	0.009	0.009	0.013	0.004	0.005	0.011	0.007	0.009	0.004	0.002	0.005	0.004	0.005	0.011
53	H05_erg0258_(KU145580)	0.195	0.197	0.009	0.005	0.009	0.007	0.013	0.002	0.011	0.005	0.007	0.007	0.013	0.004	0.011	0.005	0.007	0.005	0.007	0.015	0.011	0.011	0.009	0.013	0.011	0.009	0.011	0.005	0.011	0.007	0.013	0.015	0.005	0.009	0.007	0.007	0.015	0.005	0.007	0.013	0.009	0.011	0.005	0.004	0.007	0.009	0.007	0.005
54	H07_erg0258_(KU145581)	0.19	0.203	0.009	0.009	0.009	0.007	0.013	0.009	0.011	0.009	0.011	0.011	0.013	0.011	0.007	0.009	0.007	0.005	0.011	0.011	0.011	0.015	0.013	0.009	0.007	0.013	0.015	0.009	0.011	0.011	0.009	0.011	0.016	0.009	0.007	0.011	0.015	0.009	0.007	0.009	0.009	0.015	0.009	0.007	0.011	0.009	0.004	0.005
55	H08_erg0258_(KU145582)	0.192	0.195	0.007	0.004	0.007	0.005	0.011	0	0.009	0.004	0.005	0.005	0.011	0.002	0.009	0.007	0.005	0.004	0.009	0.013	0.009	0.013	0.011	0.011	0.009	0.007	0.009	0.004	0.009	0.005	0.011	0.013	0.007	0.007	0.005	0.005	0.013	0.007	0.005	0.011	0.007	0.013	0.007	0.005	0.009	0.011	0.005	0.004
56	H10_erg0258_(KU145583)	0.187	0.192	0.011	0.007	0.011	0.009	0.007	0.004	0.005	0.007	0.009	0.002	0.007	0.005	0.005	0.011	0.009	0.007	0.013	0.009	0.005	0.016	0.015	0.007	0.005	0.004	0.005	0	0.005	0.002	0.007	0.009	0.011	0.004	0.002	0.009	0.016	0.011	0.009	0.007	0.011	0.016	0.011	0.009	0.013	0.015	0.005	0.004
57	H11_erg0258_(KU145584)	0.188	0.2	0.007	0.007	0.007	0.005	0.011	0.007	0.009	0.007	0.009	0.009	0.011	0.009	0.005	0.007	0.005	0.004	0.009	0.009	0.009	0.013	0.011	0.007	0.005	0.011	0.013	0.007	0.009	0.009	0.007	0.009	0.015	0.007	0.005	0.009	0.013	0.007	0.005	0.007	0.007	0.013	0.007	0.005	0.009	0.011	0.002	0.004
[truncated: 9 more columns]

## Sheet: Table 2
	Table 2: ITS distance matrix	1	2	3	4	5	6	7	8	9	10	11	12	13	14	15	16	17	18	19	20	21	22	23	24	25	26	27	28	29	30	31	32	33	34	35	36	37	38	39	40	41	42	43	44
1	X60185.1_Neotyphodium_coenophialum
2	AB160991_Claviceps_purpurea_strain:NBRC_5782.	0.096
3	AB160992_Claviceps_purpurea_genes_strain:NBRC_32971.	0.104	0.01
4	AB160993_Claviceps_purpurea_strain:NBRC_32972.	0.104	0.01	0
5	AB162147_Claviceps_purpurea	0.096	0	0.01	0.01
6	AJ309368_Claviceps_purpurea_specimen_voucher_K.(M45581).	0.104	0.01	0.017	0.017	0.01
7	C._purpurea_DSMZ_714_(KU145585)	0.094	0.002	0.008	0.008	0.002	0.008
8	A09_erg0252_(KU145586)	0.096	0.003	0.01	0.01	0.003	0.01	0.002
9	A10_erg0252_(KU145587)	0.104	0.01	0.017	0.017	0.01	0.017	0.008	0.007
10	A12_erg0252_(KU145588)	0.098	0.005	0.012	0.012	0.005	0.012	0.003	0.002	0.008
11	C01_erg0253_(KU145589)	0.098	0.002	0.012	0.012	0.002	0.012	0.003	0.002	0.008	0.003
12	C04_erg0253_(KU145590)	0.096	0.003	0.01	0.01	0.003	0.01	0.002	0	0.007	0.002	0.002
13	C05_erg0253_(KU145581)	0.1	0.003	0.013	0.013	0.003	0.013	0.005	0.003	0.01	0.005	0.002	0.003
14	C06_erg0253_(KU145592)	0.1	0.003	0.013	0.013	0.003	0.013	0.005	0.003	0.01	0.005	0.002	0.003	0.003
15	D10_erg0253_(KU145593)	0.098	0.005	0.012	0.012	0.005	0.012	0.003	0.002	0.008	0.003	0.003	0.002	0.005	0.002
16	E01_erg0254_(KU145594)	0.094	0.002	0.008	0.008	0.002	0.008	0	0.002	0.008	0.003	0.003	0.002	0.005	0.005	0.003
17	E04_erg0254_(KU145595)	0.098	0.002	0.01	0.01	0.002	0.012	0.003	0.005	0.012	0.007	0.003	0.005	0.005	0.005	0.007	0.003
18	E10_erg0254_(KU145596)	0.096	0	0.01	0.01	0	0.01	0.002	0.003	0.01	0.005	0.002	0.003	0.003	0.003	0.005	0.002	0.002
19	F03_erg0254_(KU145597)	0.096	0	0.01	0.01	0	0.01	0.002	0.003	0.01	0.005	0.002	0.003	0.003	0.003	0.005	0.002	0.002	0
20	F04_erg0254_(KU145598)	0.098	0.005	0.012	0.012	0.005	0.012	0.003	0.005	0.012	0.007	0.007	0.005	0.008	0.008	0.007	0.003	0.007	0.005	0.005
21	F06_erg0254_(KU145599)	0.094	0.002	0.008	0.008	0.002	0.008	0	0.002	0.008	0.003	0.003	0.002	0.005	0.005	0.003	0	0.003	0.002	0.002	0.003
22	F07_erg0254_(KU145600)	0.096	0.003	0.008	0.008	0.003	0.01	0.002	0.003	0.01	0.005	0.005	0.003	0.007	0.007	0.005	0.002	0.002	0.003	0.003	0.005	0.002
23	F08_erg0254_(KU145601)	0.096	0.003	0.01	0.01	0.003	0.01	0.002	0.003	0.01	0.005	0.005	0.003	0.007	0.007	0.005	0.002	0.005	0.003	0.003	0.005	0.002	0.003
24	F11_erg0254_(KU145602)	0.106	0.008	0.018	0.018	0.008	0.018	0.01	0.012	0.015	0.013	0.01	0.012	0.012	0.012	0.013	0.01	0.01	0.008	0.008	0.013	0.01	0.012	0.012
25	G01_erg0256_(KU145603)	0.094	0.002	0.008	0.008	0.002	0.008	0	0.002	0.008	0.003	0.003	0.002	0.005	0.005	0.003	0	0.003	0.002	0.002	0.003	0	0.002	0.002	0.01
26	G03_erg0256_(KU145604)	0.096	0.003	0.01	0.01	0.003	0.01	0.002	0.003	0.01	0.005	0.005	0.003	0.007	0.007	0.005	0.002	0.005	0.003	0.003	0.005	0.002	0.003	0.003	0.008	0.002
27	G05_erg0256_(KU145605)	0.094	0.002	0.008	0.008	0.002	0.008	0	0.002	0.008	0.003	0.003	0.002	0.005	0.005	0.003	0	0.003	0.002	0.002	0.003	0	0.002	0.002	0.01	0	0.002
28	G12_erg0256_(KU145606)	0.098	0.002	0.012	0.012	0.002	0.012	0.003	0.005	0.012	0.007	0.003	0.005	0.005	0.005	0.007	0.003	0.003	0.002	0.002	0.007	0.003	0.005	0.005	0.01	0.003	0.005	0.003
29	H04_erg0256_(KU145607)	0.092	0.003	0.01	0.01	0.003	0.01	0.002	0.003	0.01	0.005	0.005	0.003	0.007	0.007	0.005	0.002	0.005	0.003	0.003	0.005	0.002	0.003	0.003	0.012	0.002	0.003	0.002	0.005
30	H07_erg0256_(KU145608)	0.096	0	0.01	0.01	0	0.01	0.002	0.003	0.01	0.005	0.002	0.003	0.003	0.003	0.005	0.002	0.002	0	0	0.005	0.002	0.003	0.003	0.008	0.002	0.003	0.002	0.002	0.003
31	H08_erg0256_(KU145609)	0.096	0.003	0.01	0.01	0.003	0.01	0.002	0.003	0.01	0.005	0.005	0.003	0.007	0.007	0.005	0.002	0.005	0.003	0.003	0.005	0.002	0.003	0.003	0.008	0.002	0	0.002	0.005	0.003	0.003
32	H11_erg0256_(KU145610)	0.096	0	0.01	0.01	0	0.01	0.002	0.003	0.01	0.005	0.002	0.003	0.003	0.003	0.005	0.002	0.002	0	0	0.005	0.002	0.003	0.003	0.008	0.002	0.003	0.002	0.002	0.003	0	0.003
33	H12_erg0256_(KU145611)	0.098	0.005	0.012	0.012	0.005	0.012	0.003	0.002	0.008	0.003	0.003	0.002	0.005	0.005	0.003	0.003	0.007	0.005	0.005	0.007	0.003	0.005	0.005	0.013	0.003	0.005	0.003	0.007	0.005	0.005	0.005	0.005
34	E02_erg0258_(KU145612)	0.1	0.003	0.013	0.013	0.003	0.013	0.005	0.007	0.013	0.008	0.005	0.007	0.007	0.007	0.008	0.005	0.005	0.003	0.003	0.008	0.005	0.007	0.007	0.012	0.005	0.007	0.005	0.005	0.007	0.003	0.007	0.003	0.008
35	E03_erg0258_(KU145613)	0.096	0	0.01	0.01	0	0.01	0.002	0.003	0.01	0.005	0.002	0.003	0.003	0.003	0.005	0.002	0.002	0	0	0.005	0.002	0.003	0.003	0.008	0.002	0.003	0.002	0.002	0.003	0	0.003	0	0.005	0.003
36	E05_erg0258_(KU145614)	0.098	0.005	0.012	0.012	0.005	0.012	0.003	0.002	0.008	0.003	0.003	0.002	0.005	0.005	0.003	0.003	0.007	0.005	0.005	0.007	0.003	0.005	0.005	0.01	0.003	0.002	0.003	0.007	0.005	0.005	0.002	0.005	0.003	0.008	0.005
37	E06_erg0258_(KU145615)	0.094	0.002	0.008	0.008	0.002	0.008	0	0.002	0.008	0.003	0.003	0.002	0.005	0.005	0.003	0	0.003	0.002	0.002	0.003	0	0.002	0.002	0.01	0	0.002	0	0.003	0.002	0.002	0.002	0.002	0.003	0.005	0.002	0.003
38	E07_erg0258_(KU145616)	0.098	0.002	0.012	0.012	0.002	0.012	0.003	0.002	0.008	0.003	0	0.002	0.002	0.002	0.003	0.003	0.003	0.002	0.002	0.007	0.003	0.005	0.005	0.01	0.003	0.005	0.003	0.003	0.005	0.002	0.005	0.002	0.003	0.005	0.002	0.003	0.003
39	E09_erg0258_(KU145617)	0.096	0.003	0.01	0.01	0.003	0.01	0.002	0	0.007	0.002	0.002	0	0.003	0.003	0.002	0.002	0.005	0.003	0.003	0.005	0.002	0.003	0.003	0.012	0.002	0.003	0.002	0.005	0.003	0.003	0.003	0.003	0.002	0.007	0.003	0.002	0.002	0.002
40	E11_erg0258_(KU145618)	0.094	0.002	0.008	0.008	0.002	0.008	0	0.002	0.008	0.003	0.003	0.002	0.005	0.005	0.003	0	0.003	0.002	0.002	0.003	0	0.002	0.002	0.01	0	0.002	0	0.003	0.002	0.002	0.002	0.002	0.003	0.005	0.002	0.003	0	0.003	0.002
41	F01_erg0258_(KU145619)	0.098	0.002	0.012	0.012	0.002	0.012	0.003	0.005	0.012	0.007	0.003	0.005	0.005	0.005	0.007	0.003	0.003	0.002	0.002	0.007	0.003	0.005	0.005	0.01	0.003	0.005	0.003	0.003	0.005	0.002	0.005	0.002	0.007	0.005	0.002	0.007	0.003	0.003	0.005	0.003
42	F03_erg0258_(KU145620)	0.096	0	0.01	0.01	0	0.01	0.002	0.003	0.01	0.005	0.002	0.003	0.003	0.003	0.005	0.002	0.002	0	0	0.005	0.002	0.003	0.003	0.008	0.002	0.003	0.002	0.002	0.003	0	0.003	0	0.005	0.003	0	0.005	0.002	0.002	0.003	0.002	0.002
43	F06_erg0258_(KU145621)	0.098	0.002	0.012	0.012	0.002	0.012	0.003	0.005	0.012	0.007	0.003	0.005	0.005	0.005	0.007	0.003	0.003	0.002	0.002	0.007	0.003	0.005	0.005	0.01	0.003	0.005	0.003	0.003	0.005	0.002	0.005	0.002	0.007	0.002	0.002	0.007	0.003	0.003	0.005	0.003	0.003	0.002
44	F12_erg0258_(KU145622)	0.102	0.005	0.015	0.015	0.005	0.015	0.007	0.005	0.012	0.007	0.003	0.005	0.005	0.005	0.007	0.007	0.007	0.005	0.005	0.01	0.007	0.008	0.008	0.013	0.007	0.008	0.007	0.007	0.008	0.005	0.008	0.005	0.007	0.008	0.005	0.007	0.007	0.003	0.005	0.007	0.007	0.005	0.007
