# Supplementary material for: Quantitative molecular diagnostic assays of grain washes for Claviceps purpurea are correlated with visual determinations of ergot contamination
Source: PLoS One. 2017 Mar 3;12(3):e0173495. doi: 10.1371/journal.pone.0173495 (PMC5336299; doi:10.1371/journal.pone.0173495)
Supplement: S1 File — (TXT) [file pone.0173495.s004.txt]

>erg0256-10
GCCACTGTGCTCGCCCGAGCCATCTTCTCCGAGACCGTAAAGAACGTCGCCGCTGGCTGC
AACCCCATGGACCTTCGCCGCGGTATTCAGGCTGCCGTTGACGCCGTCGTCAAGTACCTG
CACGAGCAGAAGCGCGACATCACGACGAGCTCTGAGATTGCCCAGGTTGCCACCATTTCT
GCCAACGGTGATGTCCATGTTGGCGAGATGATTGCCAATGCCATGGAGAAGGTCGGCAAG
GAGGGTGTCATCACCGTCAAGGAGGGCAAGACCATGTCGGACGAGCTCGAGGTCACCGAG
GGTATGCGCTTCGATCGCGGTTTTGTTTCTCCCTACTTCATCACCGACGCCAAGGCCCAA
AAGGTTGAGTTCGAGAACCCCTTGATCCTTCTCTCTCAGAAGAAGATCTCTGCCGTTCAG
GACATCATTCCCGCTCTCGAAATCTCCACCCAGACTCGTCGCCCTCTTGTCATCATCGCC
GAGGATATTGACGGCGAGGCCCTGGCCGTCTGCATTCTCAACAAGCTCCGTGGCCAGCTT
CAAGTTGCGGCCGTC
>erg0256-11
gccactgtgctcgcccgagccatcttctccgagaccgtaaagaacgtcgccgctggctgc
aaccccatggaccttcgccgcggtattcaggctgccgttgacgccgtcgtcaagtacctg
cacgagcagaagcgcgacatcacgacgagctctgagattgcccaggttgccaccatttct
gccaacggtgatgtccatgttggcgagatgattgccaatgccatggagaaggtcggcaag
gagggtgtcatcaccgtcaaggagggcaagaccatgtcggacgagctcgaggtcaccgag
ggtatgcgcttcgatcgcggttttgtttctccctacttcatcaccgacgccaaggcccaa
aaggttgagttcgagaaccccttgatccttctctctcagaagaagatctctgccgttcag
gacattattcccgctctcgaaatctccacccagactcgtcgccctcttgtcatcatcgcc
gaggatattgacggcgaggccctggccgtctgcattctcaacaagctccgtggccagctt
caagttgcggccgtc
>erg0256-16
Gccactgtgctcgcccgagccatcttctccgagaccgtaaagaacgtcgccgctggctgc
aaccccatggaccttcgccgcggtattcaggctgccgttgacgccgtcgtcaagtacctg
cacgagcagaagcgcgacatcaccacgagctctgagattgctcaggttgccaccatttct
gccaacggcgatgtccatgttggcgagatgattgccaatgccatggagaaggtcggcaag
gagggtgtcatcaccgtcaaggagggcaagaccatgtcggacgagctcgaggtcaccggg
ggtatgcgcttcgatcgcggttttgtttctccctacttcatcaccgacgccaaggcccaa
aaggttgagttcgagaaccccttgatccttctctctcagaagaagatctctgccgttcag
gacatcattcccgctctcgaaatctccacccagactcgtcgccctcttgtcatcatcgcc
gaggatattgacggcgaggccctggccgtctgcattctcaacaagctccgtggccagctt
caagttgcggccgtc
>erg0256-17
gccactgtgctcgcccgagccatcttctccgagaccgtaaagaacgtcgccgctggctgc
aaccccatggaccttcgccgcggtattcaggctgccgttgacgccgtcgtcaagtacctg
cacgagcagaagcgcgacatcaccacgagctctgagattgctcaggttgccaccatttct
gccaacggcgatgtccatgttggcgagatgattgccgatgccatggagaaggtcggcaag
gagggtgttatcaccgtcaaggagggcaagaccatgtcggacgagctcgaggtcaccgag
ggtatgcgcttcgatcgcggttttgtttctccctacttcatcaccgacgccaaggcccaa
aaggttgagttcgagaaccccttgatccttctctctcagaagaagatctctgccgttcag
gacatcattcccgctctcgaaatctccacccagactcgtcgccctcttgtcatcatcgcc
gaggatattgacggcgaggccctggccgtctgcattctcaacaagctccgtggccagctt
caagttgcggccgtc
>erg0256-19
gccactgtgctcgcccgagccatcttctccgagaccgtaaagaacgtcgccgctggctgc
aaccccatggaccttcgccgcggtattcaggctgccgttgacgccgtcgtcaagtacctg
cacgagcagaagcgcgacatcaccacgagctctgagattgctcaggttgccaccatttct
gccaacggcgatgtccatgttggcgagatgattgccaatgccatggagaaggtcggcaag
gagggtgtcatcaccgtcaaggagggcaagaccatgtcggacgagctcgaggtcaccgag
ggtatgcgcttcgatcgcggttttgtttctccctacttcatcaccgacgccaaggcccaa
aaggttgagttcgagaaccccttgatccttctctctcagaagaagatctctgccgttcag
gacattattcccgctctcgaaatctccacccagactcgtcgccctcttgtcatcatcgcc
gaggatattgacggcgaggccctggccgtctgcattctcaacaagctccgtggccagctt
caagttgcggccgtc
>erg0256-20
gccactgtgctcgcccgagccatcttctccgagaccgtaaagaacgtcgccgctggctgc
aaccccatggaccttcgccgcggtattcaggctgccgttgacgccgtcgtcaagtacctg
cacgagcagaagcgcgacatcaccacgagctctgagattgctcaggttgccaccatttct
gccaacggcgatgtccatgttggcgagatgattgccaatgccatggagaaggtcggcaag
gagggtgtcatcaccgtcaaggagggcaagaccatgtcggacgagctcgaggtcaccgag
ggtatgcgcttcgatcgcggttttgtttctccctacttcatcaccgacgccaaggcccaa
aaggttgagttcgagaaccccttgatccttctctctcagaagaagatctctgccgttcag
gacatcattcccgctctcgaaatctccacccagactcgtcgccctcttgtcatcatcgcc
gaggatattgacggcgaggccctggccgtctgcattctcaacaagctccgtggccagctt
caagttgcggccgtc
>erg0256-21
gccactgtgctcgcccgagccatcttctccgagaccgtaaagaacgtcgccgctggctgc
aaccccatggaccttcgccgcggtattcaggctgccgttgacgccgtcgtcaagtacctg
cacgagcagaagcgcgacatcacgacgagctctgagattgcccaggttgccaccatttct
gccaacggtgatgtccatgttggcgagatgattgccaatgccatggagaaggtcgacaag
gagggtgtcatcaccgtcaaggagggcaagaccatgtcggacgagctcgaggtcaccgag
ggtatgcgcttcgatcgcggttttgtttctccctacttcatcaccgacgccaaggcccaa
aaggttgagttcgagaaccccttgatccttctctctcagaagaagatctctgccgttcag
gacattattcccgctctcgaaatctccacccagactcgtcgccctcttgtcatcatcgcc
gaggatattgacggcgaggccctggccgtctgcattctcaacaagctccgtggccagctt
caagttgcggccgtc
>erg0256-22
gccactgtgctcgcccgagccatcttctccgagaccgtaaagaacgtcgccgctggctgc
aaccccatggaccttcgccgcggtattcaggctgccgttgacgccgtcgtcaagtacctg
cacgagcagaagcgcgacatcacgacgagctctgagattgcccaggttgccaccatttct
gccaacggtgatgtccatgttggcgagatgattgccgatgccatggagaaggtcggcaag
gagggtgtcatcaccgtcaaggagggcaagaccatgtcggacgagctcgaggtcaccgag
ggtatgcgcttcgatcgcggttttgtttctccctacttcatcaccgacgccaaggcccaa
aaggttgagttcgagaaccccttgatccttctctctcagaagaagatctctgccgttcag
gacatcattcccgctctcgaaatctccacccagactcgtcgccctcttgtcatcatcgcc
gaggatattgacggcgaggccctggccgtctgcattctcaacaagctccgtggccagctt
caagttgcggccgtc
>erg0256-23
gccactgtgctcgcccgagccatcttctccgagaccgtaaagaacgtcgccgctggctgc
aaccccatggaccttcgccgcggtattcaggctgccgttgacgccgtcgtcaagtacctg
cacgagcagaagcgcgacatcaccacgagctctgagattgctcaggttgccaccatttct
gccaacggcgatgtccatgttggcgagatgattgccaatgccatggagaaggtcggcaag
gagggtgtcatcaccgtcaaggagggcaagaccatgtcggacgagctcgaggtcaccgag
ggtatgcgcttcgatcgcggttttgtttctccctacttcatcaccgacgccaaggcccaa
aaggttgagttcgagaaccccttgatccttctctctcagaagaagatctctgctgttcag
gacatcattcccgccctcgaaatctccacccagactcgtcgccctctcgttatcattgcc
gaggatattgacggcgaggccctggccgtctgcattctcaacaagctccgtggccagctt
caagttgcggccgtc
>erg0256-2
gccactgtgctcgcccgagccatcttctccgagaccgtaaagaacgtcgccgctggctgc
aaccccatggaccttcgccgcggtattcaggctgccgttgacgccgtcgtcaagtacctg
cacgagcagaagcgcgacatcaccacgagctctgagattgcccaggttgccaccatttct
gccaacggtgatgtccatgttggcgagatgattgccaatgccatggagaaggtcggcaag
gagggtgtcatcaccgtcaaggagggcaagaccatgtcggacgagctcgaggtcaccgag
ggtatgcgcttcgatcgcggttttgtttctccctacttcatcaccgacgccaaggcccaa
aaggttgagttcgagaaccccttgatccttctctctcagaagaagatctctgccgttcag
gacatcattcccgctctcgaaatctccacccagactcgtcgccctcttgtcatcatcgcc
gaggatattgacggcgaggccctggccgtctgcattctcaacaagctccgtggccagctt
caagttgcggccgtc
>erg0256-8
gccactgtgctcgcccgagccatcttctccgagaccgtaaagaacgtcgccgctggctgc
aaccccatggaccttcgccgcggtattcaggctgccgttgacgccgtcgtcaagtacctg
cacgagcagaagcgcgacatcaccacgagctctgagattgcccaggttgccaccatttct
gccaacggtgatgtccatgttggcgagatgattgccaatgccatggagaaggtcggcaag
gagggtgtcatcaccgtcaaggagggcaagaccatgtcggacgagctcgaggtcaccgag
ggtatgcgcttcgatcgcggttttgtttctccctacttcatcaccgacgccaaggcccaa
aaggttgagttcgagaaccccttgatccttctctctcagaagaagatctctgccgttcag
gacattattcccgctctcgaaatctccacccagactcgtcgccctcttgtcatcatcgcc
gaggatattgacggcgaggccctggccgtctgcattctcaacaagctccgtggccagctt
caagttgcggccgtc
>erg0256-9
Gccactgtgctcgcccgagccatcttctccgagaccgtaaagaacgtcgccgctggctgc
aaccccatggaccttcgccgcggtattcaggctgccgttgacgccgtcgtcaagtacctg
cacgagcagaagcgcgacatcaccacgagctctgagattgcccaggttgccaccatttct
gccaacggcgatgtccatgttggcgagatgattgccaatgccatggagaaggtcggcaag
gagggtgtcatcaccgtcaaggagggcaagaccatgtcggacgagctcgaggtcaccgag
ggtatgcgcttcgatcgcggttttgtttctccctacttcatcaccgacgccaaggcccaa
aaggttgagttcgagaaccccttgatccttctctctcagaagaagatctctgccgttcag
gacattattcccgctctcgaaatctccacccagactcgtcgccctcttgtcatcatcgcc
gaggatattgacggcgaggccctggccgtctgcattctcaacaagctccgtggccagctt
caagttgcggccgtc
>A01_erg0252
gccactgtgctcgcccgagccatcttctccgagaccgtaaagaacgtcgccgctggctgc
aaccccatggaccttcgccgcggtattcaggctgccgttgacgccgtcgtcaagtacctg
cacgagcagaagcgcgacatcacgacgagctctgagattgcccaggttgccaccatttct
gccaacggcgatgtccatgttggcgagatgattgccaatgccatggagaaggtcggcaag
gagggtgtcatcaccgtcaaggagggcaagaccatgtcggacgagctcgaggtcaccgag
ggtatgcgcttcgatcgcggttttgtttctccctacttcatcaccgacgccaaggcccaa
aaggttgagttcgagaaccccttgatccttctctctcagaagaagatctctgccgttcag
gacattattcccgctctcgaaatctccacccagactcgtcgccctctcgttatcatcgct
gaggacattgacggcgaggccctggccgtctgcattctcaacaagctccgtggccagctt
caagttgcggccgtc
>B01_erg0252
gccactgtgctcgcccgagccatcttctccgagaccgtaaagaacgtcgccgctggctgc
aaccccatggaccttcgccgcggtattcaggctgccgttgacgccgtcgtcaagtacctg
cacgagcagaagcgcgacatcacgacgagctctgagattgcccaggttgccaccatttct
gccaacggcgatgtccatgttggcgagatgattgccaatgccatggagaaggtcggcaag
gagggtgtcatcaccgtcaaggagggcaagaccatgtcggacgagctcgaggtcaccgag
ggtatgcgcttcgatcgcggttttgtttctccctacttcatcaccgacgccaaggcccaa
aaggttgagttcgagaaccccttgatccttctctctcagaagaagatctctgccgttcag
gacattattcccgctctcgaaatctccacccagactcgtcgccctctcgttatcatcgcc
gaggacattgacggcgaggccctggccgtctgcattctcaacaagctccgtggccagctt
caagttgcggccgtc
>C04_erg0253
gccactgtgctcgcccgagccatcttctccgagaccgtaaagaacgtcgccgctggctgc
aaccccatggaccttcgccgcggtattcaggctgccgttgacgccgtcttcaagtacctg
cacgagcagaagcgcgacatcaccacgagctctgagattgcccaggttgccaccatttct
gccaacggtgatgtccatgttggcgagatgattgccaatgccatggagaaggtcggcaag
gagggtgtcatcaccgtcaaggagggcaagaccatgtcggacgagctcgaggtcaccgag
ggtatgcgcttcgatcgcggttttgtttctccctacttcatcaccgacgccaaggcccaa
aaggttgagttcgagaaccccttgatccttctctctcagaagaagatctctgccgttcag
gacattattcccgctctcgaaatctccactcagactcgtcgccctcttgtcatcatcgcc
gaggatattgacggcgaggccctggccgtctgcattctcaacaagctccgtggccagctt
caagttgcggccgtc
>C07_erg0253
gccactgtgctcgcccgagccatcttctccgagaccgtaaagaacgtcgccgctggctgc
aaccccatggaccttcgccgcggtattcaggctgccgttgacgccgtcgtcaagtacctg
cacgagcagaagcgcgacatcaccacgagctctgagattgctcaggttgccaccatttct
gccaacggcgatgtccatgttggcgagatgattgccaatgccatggagaaggtcggcaag
gagggtgtcatcaccgtcaaggagggcaagaccatgtcggacgagctcgaggtcaccgag
ggtatgcgcttcgatcgcggttttgtttctccctacttcatcaccgacgccaaggcccaa
aaggttgagttcgagaaccccttgatccttctctctcagaagaagatctctgccgttcag
gacattattcccgctctcgaaatctccacccagactcgtcgccctctcgttatcatcgcc
gaggatattgacggcgaggccctggccgtctgcattctcaacaagctccgtggccagctt
caagttgcggccgtc
>C08_erg0253
gccactgtgctcgcccgagccatcttctccgagaccgtaaagaacgtcgccgctggctgc
aaccccatggaccttcgccgcggtattcaggctgccgttgacgccgtcgtcaagtacctg
cacgagcagaagcgcgacatcaccacgagctctgagattgcccaggttgccaccatttct
gccaacggtgatgtccatgttggcgagatgattgccaatgccatggagaaggtcggcaag
gagggtgtcatcaccgtcaaggagggcaagaccatgtcggacgagctcgaggtcaccgag
ggtatgcgcttcgatcgcggttttgtttctccctacttcatcaccgacgccaaggcccaa
aaggttgagttcgagaaccccttgatccttctctctcagaagaagatctctgccgttcag
gacattattcccgctctcgaaatctccactcagactcgtcgccctcttgtcatcatcgcc
gaggatattgacggcgaggccctggccgtctgcattctcaacaagctccgtggccagctt
caagttgcggccgtc
>C09_erg0253
Gccactgtgctcgcccgagccatcttctccgagaccgtaaagaacgtcgccgctggctgc
aaccccatggaccttcgccgcggtattcaggctgccgttgacgccgtcgtcaagtacctg
cacgagcagaagcgcgacatcaccacgagctctgagattgcccaggttgccaccatttct
gccaacggtgatgtccatgttggcgagatgattgccaatgccatggagaaggtcggcaag
gagggtgtcatcaccgtcaaggagggcaagaccatgtcggacgagctcgaggtcaccgag
ggtatgcgcttcgatcgcggttttgtttctccctacttcatcaccgacgccaaggcccaa
aaggttgagttcgagaaccccttgatccttctctctcagaagaagatctctgccgttcag
gacattattcccgctctcgaaatctccacccagactcgtcgccctctcgttatcatcgcc
gaggatattgacggcgaggccctggccgtctgcattctcaacaagctccgtggccagctt
caagttgcggccgtc
>D02_erg0253
Gccactgtgctcgcccgagccatcttctccgagaccgtaaagaacgtcgccgctggctgc
aaccccatggaccttcgccgcggtattcaggctgccgttgacgccgtcgtcaagtacctg
cacgagcagaagcgcgacatcaccacgagctctgagattgcccaggttgccaccatttct
gccaacggtgatgtccatgttggcgagatgattgccaatgccatggagaaggtcggcaag
gagggtgtcatcaccgtcaaggagggcaagaccatgtcggacgagctcgaggtcaccgag
ggtatgcgcttcgatcgcggttttgtttctccctacttcatcaccgacgccaaggcccaa
aaggttgagttcgagaaccccttgatccttctctctcagaagaagatctctgccgttcag
gacattattcccgctctcgaaatctccacccagactcgtcgccctctctttatcatcgcc
gaggatattgacggcgaggccctggccgtctgcattctcaacaagctccgtggccagctt
caagttgcggccgtc
>D03_erg0253
gccactgtgctcgcccgagccatcttctccgagaccgtaaagaacgtcgccgctggctgc
aaccccatggaccttcgccgcggtattcaggctgccgttgacgccgtcgtcaagtacctg
cacgagcagaagcgcgacatcaccacgagctctgagattgctcaggttgccaccatttct
gccaacggcgatgtccatgttggcgagatgattgccaatgccatggagaaggtcggcaag
gagggtgtcatcaccgtcaaggagggcaagaccatgtcggacgagctcgaggtcaccgag
ggtatgcgcttcgatcgcggttttgtttctccctacttcatcaccgacgccaaggcccaa
aaggttgagttcgagaaccccttgatccttctctctcagaagaagatctctgccgttcag
gacattattcccgctctcgaaatctccactcagactcgtcgccctcttgtcatcatcgcc
gaggatattgacggcgaggccctggccgtctgcattctcaacaagctccgtggccagctt
caagttgcggccgtc
>D07_erg0253
gccactgtgctcgcccgagccatcttctccgaggccgtaaagaacgtcgccgctggctgc
aaccccatggaccttcgccgcggtattcaggctgccgttgacgccgtcgtcaagtacctg
cacgagcagaagcgcgacatcaccacgagctctgagattgcccaggttgccaccatttct
gccaacggtgatgtccatgttggcgagatgattgccaatgccatggagaaggtcggcaag
gagggtgtcatcaccgtcaaggagggcaagaccatgtcggacgagctcgaggtcaccgag
ggtatgcgcttcgatcgcggttttgtttctccctacttcatcaccgacgccaaggcccaa
aaggttgagttcgagaaccccttgatccttctctctcagaagaagatctctgccgttcag
gacattattcccgctctcgaaatctccactcagactcgtcgccctcttgtcatcatcgcc
gaggatattgacggcgaggccctggccgtctgcattctcaacaagctccgtggccagctt
caagttgcggccgtc
>D09_erg0253
gccactgtgctcgcccgagccatcttctccgagaccgtaaagaacgtcgccgctggctgc
aaccccatggaccttcgccgcggtattcaggctgccgttgacgccgtcgtcaagtacctg
cacgagcagaagcgcgacatcaccacgagctctgagattgctcaggttgccaccatttct
gccaacggtgatgtccatgttggcgagatgattgccaatgccatggagaaggtcggcaag
gagggtgtcatcaccgtcaaggagggcaagaccatgtcggacgagctcgaggtcaccgag
ggtatgcgcttcgatcgcggttttgtttctccctacttcatcaccgacgccaaggcccaa
aaggttgagttcgagaaccccttgatccttctctctcagaagaagatctctgccgttcag
gacattattcccgctctcgaaatctccacccagactcgtcgccctctcgttatcatcgcc
gaggatattgacggcgaggccctggccgtctgcattctcaacaagctccgtggccagctt
caagttgcggccgtc
>E01_erg0254
gccactgtgctcgcccgagccatcttctccgagaccgtaaagaacgtcgccgctggctgc
aaccccatggaccttcgccgcggtattcaggctgccgttgacgccgtcgtcaagtacctg
cacgagcagaagcgcgacatcacgacgagctctgagattgcccaggttgccaccatttct
gccaacggcgatgtccatgttggcgagatgattgccaatgccatggagaaggtcggcaag
gagggtgtcatcaccgtcaaggagggcaagaccatgtcggacgagctcgaggtcaccgag
ggtatgcgcttcgatcgcggttttgtttctccctacttcatcaccgacgccaaggcccaa
aaggttgagttcgagaaccccttgatccttctctctcagaagaagatctctgccgttcag
gacattattcccgctctcgaaatctccactcagactcgtcgccctcttgtcatcatcgcc
gaggatattgacggcgaggccctggccgtctgcattctcaacaagctccgtggccagctt
caagttgcggccgtc
>E02_erg0254
gccactgtgctcgcccgagccatcttctccgagaccgtaaagaacgtcgccgctggctgc
aaccccatggaccttcgccgcggtattcaggctgccgttgacgccgtcgtcaagtacctg
cacgagcagaagcgcgacatcacgacgagctctgagattgcccaggttgccaccatttct
gccaacggcgatgtccatgttggcgagatgattgccaatgccatggagaaggtcggcaag
gagggtgtcatcaccgtcaaggagggcaagaccatgtcggacgagctcgaggtcaccgag
ggtatgcgcttcgatcgcggttttgtttctccctacttcatcaccgacgccaaggcccaa
aaggttgagttcgagaaccccttgatccttctctctcagaagaagatctctgccgttcag
gacattattcccgccctcgaaatctccacccagactcgtcgccctctcgttatcattgcc
gaggatattgacggcgaggccctggccgtctgcattctcaacaagctccgtggccagctt
caagttgcggccgtc
>E03_erg0254
gccactgtgctcgcccgagccatcttctccgagaccgtaaagaacgtcgccgctggctgc
aaccccatggaccttcgccgcggtattcaggctgccgttgacgccgtcgtcaagtacctg
cacgagcagaagcgcgacatcacgacgagctctgagattgcccaggttgccaccatttct
gccaacggcgatgtccatgttggcgagatgattgccaatgccatggagaaggtcggcaag
gagggtgtcatcaccgtcaaggagggcaagaccatgtcggacgagctcgaggtcaccgag
ggtatgcgcttcgatcgcggttttgtttctccctacttcatcaccgacgccaaggcccaa
aaggttgagttcgagaaccccttgatccttctctctcagaagaagatctctgccgttcag
gacattattcccgctctcgaaatctccacccagactcgtcgccctctcgttatcatcgcc
gaggacattgacggcgaggccctggccgtctgcattctcaacaagctccgtggccagctt
caagttgcggccgtc
>E05_erg0254
gccactgtgctcgcccgagccatcttctccgagaccgtaaagaacgtcgccgctggctgc
aaccccatggaccttcgccgcggtattcaggctgccgttgacgccgtcgtcaagtacctg
cacgagcagaagcgcgacatcacgacgagctctgagattgcccaggttgccaccatttct
gccaacggcgatgtccatgttggcgagatgattgccaatgccatggagaaggtcggcaag
gagggtgtcatcaccgtcaaggagggcaagaccatgtcggacgagctcgaggtcaccgag
ggtatgcgcttcgatcgcggttttgtttctccctacttcatcaccgacgccaaggcccaa
aaggttgagttcgagaaccccttgatccttctctctcagaagaagatctctgccgttcag
gacattattcccgctctcgaaatctccacccagactcgtcgccctctcgttatcatcgcc
gaggatattgacggcgaggccctggccgtctgcattctcaacaagctccgtggccagctt
caagttgcggccgtc
>E06_erg0254
gccactgtgctcgcccgagccatcttctccgagaccgtaaagaacgtcgccgctggctgc
aaccccatggaccttcgccgcggtattcaggctgccgttgacgccgtcgtcaagtacctg
cacgagcagaagcgcgacatcacgacgagctctgagattgcccaggttgccaccatttct
gccaacggcgatgtccatgttggcgagatgattgccaatgccatggagaaggtcggcaag
gagggtgtcatcaccgtcaaggagggcaagaccatgtcggacgagctcgaggtcaccgag
ggtatgcgcttcgatcgcggttttgtttctccctacttcatcaccgacgccaaggcccaa
aaggttgagttcgagaaccccttgatccttctctctcagaagaagatctctgccgttcag
gacatcattcccgccctcgaaatctccacccagactcgtcgccctctcgttatcattgcc
gaggatattgacggcgaggccctggccgtctgcattctcaacaagctccgtggccagctt
caagttgcggccgtc
>E07_erg0254
gccactgtgctcgcccgagccatcttctccgagaccgtaaagaacgtcgccgctggctgc
aaccccatggaccttcgccgcggcattcaggctgccgttgacgccgtcgtcaagtacctg
cacgagcagaagcgcgacatcacgacgagctctgagattgcccaggttgccaccatttct
gccaacggtgatgtccatgttggcgagatgattgccaatgccatggagaaggtcggcaag
gagggtgtcatcaccgtcaaggagggcaagaccatgtcggacgagctcgaggtcaccgag
ggtatgcgcttcgatcgcggttttgtttctccctacttcatcaccgacgccaaggcccaa
aaggttgagttcgagaaccccttgatccttctctctcagaagaagatctctgccgttcag
gacattattcccgctctcgaaatctccactcagactcgtcgccctcttgtcatcatcgcc
gaggatattgacggcgaggccctggccgtctgcattctcaacaagctccgtggccagctt
caagttgcggccgtc
>E09_erg0254
gccactgtgctcgcccgagccatcttctccgagaccgtaaagaacgtcgccgctggctgc
aaccccatggaccttcgccgcggtattcaggctgccgttgacgccgtcgtcaagtacctg
cacgagcagaagcgcgacatcaccacgagctctgagattgcccaggttgccaccatttct
gccaacggtgatgtccatgttggcgagatgattgccaatgccatggagaaggtcggcaag
gagggtgtcatcaccgtcaaggagggcaagaccatgtcggacgagctcgaggtcaccgag
ggtatgcgcttcgatcgcggttttgtttctccctacttcatcaccgacgccaaggcccaa
aaggttgagttcgagaaccccttgatccttctctctcagaagaagatctctgccgttcag
gacattattcccgctctcgaaatctccactcagactcgtcgccctcttgtcatcatcgcc
gaggatattgacggcgaggccctggccgtctgcattctcaacaagctccgtggccagctt
caagttgcggccgtc
>E10_erg0254
gccactgtgctcgcccgagccatcttctccgagaccgtaaagaacgtcgccgctggctgc
aaccccatggaccttcgccgcggcattcaggctgccgttgacgccgtcgtcaagtacctg
cacgagcagaagcgcgacatcacgacgagctctgagattgcccaggttgccaccatttct
gccaacggtgatgtccatgttggcgagatgattgccaatgccatggagaaggtcggcaag
gagggtgtcatcaccgtcaaggagggcaagaccatgtcggacgagctcgaggtcaccgag
ggtatgcgcttcgatcgcggttttgtttctccctacttcatcaccgacgccaaggcccaa
aaggttgagttcgagaaccccttgatccttctctctcagaagaagatctctgccgttcag
gacatcattcccgccctcgaaatctccacccagactcgtcgccctctcgttatcattgcc
gaggatattgacggcgaggccctggccgtctgcattctcaacaagctccgtggccagctt
caagttgcggccgtc
>E12_erg0254
gccactgtgctcgcccgagccatcttctccgagaccgtaaagaacgtcgccgctggctgc
aaccccatggaccttcgccgcggcattcaggctgccgttgacgccgtcgtcaagtacctg
cacgagcagaagcgcgacatcacgacgagctctgagattgcccaggttgccaccatttct
gccaacggcgatgtccatgttggcgagatgattgccaatgccatggagaaggtcggcaag
gagggtgtcatcaccgtcaaggagggcaagaccatgtcggacgagctcgaggtcaccgag
ggtatgcgcttcgatcgcggttttgtttctccctacttcatcaccgacgccaaggcccaa
aaggttgagttcgagaaccccttgatccttctctctcagaagaagatctctgccgttcag
gacatcattcccgccctcgaaatctccacccagactcgtcgccctctcgttatcattgcc
gaggatattgacggcgaggccctggccgtctgcattctcaacaagctccgtggccagctt
caagttgcggccgtc
>F01_erg0254
gccactgtgctcgcccgagccatcttctccgagaccgtaaagaacgtcgccgctggctgc
aaccccatggaccttcgccgcggtattcaggctgccgttgacgccgtcgtcaagtacctg
cacgagcagaagcgcgacatcaccacgagctctgagattgcccaggttgccaccatttct
gccaacggtgatgtccatgttggcgagatgattgccaatgccatggagaaggtcggcaag
gagggtgtcatcaccgtcaaggagggcaagaccatgtcggacgagctcgaggtcaccgag
ggtatgcgcttcgatcgcggttttgtttctccctacttcatcaccgacgccaaggcccaa
aaggttgagttcgagaaccccttgatccttctctctcagaagaagatctctgccgttcag
gacattattcccgctctcgaaatctccacccagactcgtcgccctctcgttatcatcgcc
gaggacattgacggcgaggccctggccgtctgcattctcaacaagctccgtggccagctt
caagttgcggccgtc
>F03_erg0254
gccactgtgctcgcccgagccatcttctccgagaccgtaaagaacgtcgccgctggctgc
aaccccatggaccttcgccgcggcattcaggctgccgttgacgccgtcgtcaagtacctg
cacgagcagaagcgcgacatcacgacgagctctgagattgcccaggttgccaccatttct
gccaacggcgatgtccatgttggcgagatgattgccaatgccatggagaaggtcggcaag
gagggtgtcatcaccgtcaaggagggcaagaccatgtcggacgagctcgaggtcaccgag
ggtatgcgcttcgatcgcggttttgtttctccctacttcatcaccgacgccaaggcccaa
aaggttgagttcgagaaccccttgatccttctctctcagaagaagatctctgccgttcag
gacatcattcctgccctcgaaatctccacccagactcgtcgccctctcgttatcatcgcc
gaggacattgacggcgaggccctggccgtctgcattctcaacaagctccgtggccagctt
caagttgcggccgtc
>F07_erg0254
gccactgtgctcgcccgagccatcttctccgagaccgtaaagaacgtcgccgctggctgc
aaccccatggaccttcgccgcggcattcaggctgccgttgacgccgtcgtcaagtacctg
cacgagcagaagcgcgacatcacgacgagctctgagattgcccaggttgccaccatttct
gccaacggcgatgtccatgttggcgagatgattgccaatgccatggagaaggtcggcaag
gagggtgtcatcaccgtcaaggagggcaagaccatgtcggacgagctcgaggtcaccgag
ggtatgcgcttcgatcgcggttttgtttctccctacttcatcaccgacgccaaggcccaa
aaggttgagttcgagaaccccttgatccttctctctcagaagaagatctctgccgttcag
gacattattcccgctctcgaaatctccacccagactcgtcgccctctcgttatcattgcc
gaggatattgacggcgaggccctggccgtctgcattctcaacaagctccgtggccagctt
caagttgcggccgtc
>F08_erg0254
gccactgtgctcgcccgagccatcttctccgagaccgtaaagaacgtcgccgctggctgc
aaccccatggaccttcgccgcggcattcaggctgccgttgacgccgtcgtcaagtacctg
cacgagcagaagcgcgacatcacgacgagctctgagattgcccaggttgccaccatttct
gccaacggcgatgtccatgttggcgagatgattgccaatgccatggagaaggtcggcaag
gagggtgtcatcaccgtcaaggagggcaagaccatgtcggacgagctcgaggtcaccgag
ggtatgcgcttcgatcgcggttttgtttctccctacttcatcaccgacgccaaggcccaa
aaggttgagttcgagaaccccttgatccttctctctcagaagaagatctctgccgttcag
gacattattcccgctctcgaaatctccacccagactcgtcgccctctcgttatcatcgcc
gaggatattgacggcgaggccctggccgtctgcattctcaacaagctccgtggccagctt
caagttgcggccgtc
>F10_erg0254
gccactgtgctcgcccgagccatcttctccgagaccgtaaagaacgtcgccgctggctgc
aaccccatggaccttcgccgcggcattcaggctgccgttgacgccgtcgtcaagtacctg
cacgagcagaagcgcgacatcacgacgagctctgagattgcccaggttgccaccatttct
gccaacggcgatgtccatgttggcgagatgattgccaatgccatggagaaggtcggcaag
gagggtgtcatcaccgtcaaggagggcaagaccatgtcggacgagctcgaggtcaccgag
ggtatgcgcttcgatcgcggttttgtttctccctacttcatcaccgacgccaaggcccaa
aaggttgagttcgagaaccccttgatccttctctctcagaagaagatctctgccgttcag
gacattattcccgctctcgaaatctccactcagactcgtcgccctcttgtcatcatcgcc
gaggatattgacggcgaggccctggccgtctgcattctcaacaagctccgtggccagctt
caagttgcggccgtc
>F11_erg0254
gccactgtgctcgcccgagccatcttctccgagaccgtaaagaacgtcgccgctggctgc
aaccccatggaccttcgccgcggcattcaggctgccgttgacgccgtcgtcaagtacctg
cacgagcagaagcgcgacatcacgacgagctctgagattgcccaggttgccaccatttct
gccaacggcgatgtccatgttggcgagatgattgccaatgccatggagaaggtcggcaag
gagggtgtcatcaccgtcaaggagggcaagaccatgtcggacgagctcgaggtcaccgag
ggtatgcgcttcgatcgcggttttgtttctccctacttcatcaccgacgccaaggcccaa
aaggttgagttcgagaaccccttgatccttctctctcagaagaagatctctgccgttcag
gacattattcccgctctcgaaatctccacccagactcgtcgccctctcgttatcatcgcc
gaggacattgacggcgaggccctggccgtctgcattctcaacaagctccgtggccagctt
caagttgcggccgtc
>F12_erg0254
gccactgtgctcgcccgagccatcttctccgagaccgtaaagaacgtcgccgctggctgc
aaccccatggaccttcgccgcggcattcaggctgccgttgacgccgtcgtcaagtacctg
cacgagcagaagcgcgacatcacgacgagctctgagattgcccaggttgccaccatttct
gccaacggcgatgtccatgttggcgagatgattgccaatgccatggagaaggtcggcaag
gagggtgtcatcaccgtcaaggagggcaagaccatgtcggacgagctcgaggtcaccgag
ggtatgcgcttcgatcgcggttttgtttctccctacttcatcaccgacgccaaggcccaa
aaggttgagttcgagaaccccttgatccttctctctcagaagaagatctctgccgttcag
gacatcattcctgccctcgaaatctccacccagactcgtcgccctctcgttatcattgcc
gaggatattgacggcgaggccctggccgtctgcattctcaacaagctccgtggccagctt
caagttgcggccgtc
>G01_erg0258
gccactgtgctcgcccgagccatcttctccgagaccgtaaagaacgtcgccgctggctgc
aaccccatggaccttcgccgcggtattcaggctgccgttgacgccgtcgtcaagtacctg
cacgagcagaagcgcgacatcacgacgagctctgagattgcccaggttgccaccatttct
gccaacggtgatgtccatgttggcgagatgattgccaatgccatggagaaggtcggcaag
gagggtgtcatcaccgtcaaggagggcaagaccatgtcggacgagctcgaggtcaccgag
ggtatgcgcttcgatcgcggttttgtttctccctacttcatcaccgacgccaaggcccaa
aaggttgagttcgagaaccccttgatccttctctctcagaagaagatctctgccgttcag
gacattattcccgctctcgaaatctccacccagactcgtcgccctctcgttatcattgcc
gaggatattgacggcgaggccctggccgtctgcattctcaacaagctccgtggccagctt
caagttgcggccgtc
>G02_erg0258
gccactgtgctcgcccgagccatcttctccgagaccgtaaagaacgtcgccgctggctgc
aaccccatggaccttcgccgcggtattcaggctgccgttgacgccgtcgtcaagtacctg
cacgagcagaagcgcgacatcacgacgagctctgagattgcccaggttgccaccatttct
gccaacggcgatgtccatgttggcgagatgattgccaatgccatggagaaggtcggcaag
gagggtgtcatcaccgtcaaggagggcaagaccatgtcggacgagctcgaggtcaccgag
ggtatgcgcttcgatcgcggttttgtttctccctacttcatcaccgacgccaaggcccaa
aaggttgagttcgagaaccccttgatccttctctctcagaagaagatctctgccgttcag
gacattattcccgctctcgaaatctccacccagactcgtcgccctctcgttatcattgcc
gaggatattgacggcgaggccctggccgtctgcattctcaacaagctccgtggccagctt
caagttgcggccgtc
>G04_erg0258
gccactgtgctcgcccgagccatcttctccgagaccgtaaagaacgtcgccgctggctgt
aaccccatggaccttcgccgcggtattcaggctgccgttgacgccgtcgtcaagtacctg
cacgagcagaagcgcgacatcacgacgagctctgagattgcccaggttgccaccatttct
gccaacggtgatgtccatgttggcgagatgattgccaatgccatggagaaggtcggcaag
gagggtgtcatcaccgtcaaggagggcaagaccatgtcggacgagctcgaggtcaccgag
ggtatgcgcttcgatcgcggttttgtttctccctacttcatcaccgacgccaaggcccaa
aaggttgagttcgagaaccccttgatccttctctctcagaagaagatctctgccgttcag
gacattattcccgctctcgaaatctccacccagactcgtcgccctctcgttatcattgcc
gaggatattgacggcgaggccctggccgtctgcattctcaacaagctccgtggccagctt
caagttgcggccgtc
>G05_erg0258
gccactgtgctcgcccgagccatcttctccgagaccgtaaagaacgtcgccgctggctgc
aaccccatggaccttcgccgcggtattcaggctgccgttgacgccgtcgtcaagtacctg
cacgagcagaagcgcgacatcacgacgagctctgagattgcccaggttgccaccatttct
gccaacggcgatgttcatgttggcgagatgattgccaatgccatggagaaggtcggcaag
gagggtgtcatcaccgtcaaggagggtaagaccatgtcggacgagctcgaggtcaccgag
ggtatgcgcttcgatcgcggttttgtttctccctacttcatcaccgacgccaaggcccaa
aaggttgagttcgagaaccccttgatccttctctctcagaagaagatctctgccgttcag
gacatcattcccgctctcgaaatctccacccagactcgtcgccctctcgttatcattgcc
gaggatattgacggcgaggccctggccgtctgcattctcaacaagctccgtggccagctt
caagttgcggccgtc
>G07_erg0258
gccactgtgctcgcccgagccatcttctccgagaccgtaaagaacgtcgccgctggctgc
aaccccatggaccttcgccgcggtattcaggctgccgttgacgccgtcgtcaagtacctg
cacgagcagaagcgcgacatcacgacgagctctgagattgcccaggttgccaccatttct
gccaacggcgatgtccatgttggcgagatgattgccaatgccatggagaaggtcggcaag
gagggtgtcatcaccgtcaaggagggcaagaccatgtcggacgagctcgaggtcaccgag
ggtatgcgcttcgatcgcggttttgtttctccctacttcatcaccgacgccaaggcccaa
aaggttgagttcgagaaccccttgatccttctctctcagaagaagatctctgccgttcag
gacattattcccgctctcgaaatctccacccagactcgtcgccctctcgtcatcatcgcc
gaggatattgacggcgaggccctggccgtctgcattctcaacaagctccgtggccagctt
caagttgcggccgtc
>G08_erg0258
gccactgtgctcgcccgagccatcttctccgagaccgtaaagaacgtcgccgctggctgc
aaccccatggaccttcgccgcggtattcaggctgccgttgacgccgtcgtcaagtacctg
cacgagcagaagcgcgacatcaccacgagctctgagattgctcaggttgccaccatttct
gccaacggcgatgtccatgttggcgagatgattgccaatgccatggagaaggtcggcaag
gagggtgtcatcaccgtcaaggagggcaagaccatgtcggacgagctcgaggtcaccgag
ggtatgcgcttcgatcgcggttttgtttctccctacttcatcaccgacgccaaggcccaa
aaggttgagttcgagaaccccttgatccttctctctcagaagaagatctctgccgttcag
gacattattcccgctctcgaaatctccacccagactcgtcgccctctcgtcatcatcgcc
gaggatattgacggcgaggccctggctgtctgcattctcaacaagctccgtggccagctt
caagttgcggccgtc
>G09_erg0258
gccactgtgctcgcccgagccatcttctccgagaccgtaaagaacgtcgccgctggctgc
aaccccatggaccttcgccgcggtattcaggctgccgttgacgccgtcgtcaagtacctg
cacgagcagaagcgcgacatcaccacgagctctgagattgctcaggttgccaccatttct
gccaacggcgatgtccatgttggcgagatgattgccaatgccatggagaaggtcggcaag
gagggtgtcatcaccgtcaaggagggtaagaccatgtcggacgagctcgaggtcaccgag
ggtatgcgcttcgatcgcggttttgtttctccctacttcatcaccgacgccaaggcccaa
aaggttgagttcgagaaccccttgatccttctctctcagaagaagatctctgccgttcag
gacattattcccgctctcgaaatctccacccagactcgtcgccctctcgttatcatcgcc
gaggatattgacggcgaggccctggccgtctgcattctcaacaagctccgtggccagctt
caagttgcggccgtc
>G10_erg0258
gccactgtgctcgcccgagccatcttctccgagaccgtaaagaacgtcgccgctggctgc
aaccccatggaccttcgccgcggtattcaggctgccgttgacgccgtcgtcaagtacctg
cacgagcagaagcgcgacatcacgacgagctctgagattgcccaggttgccaccatttct
gccaacggcgatgtccatgttggcgagatgattgccaatgccatggagaaggtcggcaag
gagggtgtcatcaccgtcaaggagggtaagaccatgtcggacgagctcgaggtcaccgag
ggtatgcgcttcgatcgcggttttgtttctccctacttcatcaccgacgccaaggcccaa
aaggttgagttcgagaaccccttgatccttctctctcagaagaagatctctgccgttcag
gacattattcccgctctcgaaatctccacccagactcgtcgccctctcgttatcatcgcc
gaggatattgacggcgaggccctggccgtctgcattctcaacaagctccgtggccagctt
caagttgcggccgtc
>G11_erg0258
gccactgtgctcgcccgagccatcttctccgagaccgtaaagaacgtcgccgctggctgc
aaccccatggaccttcgccgcggtattcaggctgccgttgacgccgtcgtcaagtacctg
cacgagcagaagcgcgacatcacgacgagctctgagattgcccaggttgccaccatttct
gccaacggcgatgttcatgttggcgagatgattgccaatgccatggagaaggtcggcaag
gagggtgtcatcaccgtcaaggagggtaagaccatgtcggacgagctcgaggtcaccgag
ggtatgcgcttcgatcgcggttttgtttctccctacttcatcaccgacgccaaggcccaa
aaggttgagttcgagaaccccttgatccttctctctcagaagaagatctctgccgttcag
gacatcattcccgctctcgaaatctccacccagactcgtcgccctctcgtcatcatcgcc
gaggatattgacggcgaggccctggctgtctgcattctcaacaagctccgtggccagctt
caagttgcggccgtc
>H01_erg0258
gccactgtgctcgcccgagccatcttctccgagaccgtaaagaacgtcgccgctggctgc
aaccccatggaccttcgccgcggtattcaggctgccgttgacgccgtcgtcaagtacctg
cacgagcagaagcgcgacatcacgacgagctctgagattgcccaggttgccaccatttct
gccaacggcgatgtccatgttggcgagatgattgccaatgccatggagaaggtcggcaag
gagggtgtcatcaccgtcaaggagggtaagaccatgtcggacgagctcgaggtcaccgag
ggtatgcgcttcgatcgcggttttgtttctccctacttcatcaccgacgccaaggcccaa
aaggttgagttcgagaaccccttgatccttctctctcagaagaagatctctgccgttcag
gacattattcccgctctcgaaatctccacccagactcgtcgccctctcgttatcattgcc
gaggatattgacggcgaggccctggccgtctgcattctcaacaagctccgtggccagctt
caagttgcggccgtc
>H05_erg0258
gccactgtgctcgcccgagccatcttctccgagaccgtaaagaacgtcgccgctggctgc
aaccccatggaccttcgccgcggtattcaggctgccgttgacgccgtcgtcaagtacctg
cacgagcagaagcgcgacatcaccacgagctctgagattgctcaggttgccaccatttct
gccaacggcgatgtccatgttggcgagatgattgccaatgccatggagaaggtcggcaag
gagggtgtcatcaccgtcaaggagggcaagaccatgtcggacgagctcgaggtcaccgag
ggtatgcgcttcgatcgcggttttgtttctccctacttcatcaccgacgccaaggcccaa
aaggttgagttcgagaaccccttgatccttctctctcagaagaagatctctgccgttcag
gacattattcccgctctcgaaatctccacccagactcgtcgccctctcgttatcattgcc
gaggatattgacggcgaggccctggccgtctgcattctcaacaagctccgtggccagctt
caagttgcggccgtc
>H07_erg0258
gccactgtgctcgcccgagccatcttctccgagaccgtaaagaacgtcgccgctggctgc
aaccccatggaccttcgccgcggtattcaggctgccgttgacgccgtcgtcaagtacctg
cacgagcagaagcgcgacatcacgacgagctctgagattgcccaggttgccaccatttct
gccaacggcgatgtccatgttggcgagatgattgccaatgccatggagaaggtcggcaag
gagggtgtcatcaccgtcaaggagggtaagaccatgtcggacgagctcgaggtcaccgag
ggtatgcgcttcgatcgcggttttgtttctccctacttcatcaccgacgccaaggcccaa
aaggttgagttcgagaaccccttgatccttctctctcagaagaagatctctgccgttcag
gacattattcccgctctcgaaatctccacccagactcgtcgccctctcgtcatcatcgcc
gaggatattgacggcgaggccctggctgtctgcattctcaacaagctccgtggccagctt
caagttgcggccgtc
>H08_erg0258
gccactgtgctcgcccgagccatcttctccgagaccgtaaagaacgtcgccgctggctgc
aaccccatggaccttcgccgcggtattcaggctgccgttgacgccgtcgtcaagtacctg
cacgagcagaagcgcgacatcaccacgagctctgagattgctcaggttgccaccatttct
gccaacggcgatgtccatgttggcgagatgattgccaatgccatggagaaggtcggcaag
gagggtgtcatcaccgtcaaggagggcaagaccatgtcggacgagctcgaggtcaccgag
ggtatgcgcttcgatcgcggttttgtttctccctacttcatcaccgacgccaaggcccaa
aaggttgagttcgagaaccccttgatccttctctctcagaagaagatctctgccgttcag
gacattattcccgctctcgaaatctccacccagactcgtcgccctctcgttatcatcgcc
gaggatattgacggcgaggccctggccgtctgcattctcaacaagctccgtggccagctt
caagttgcggccgtc
>H10_erg0258
gccactgtgctcgcccgagccatcttctccgagaccgtaaagaacgtcgccgctggctgc
aaccccatggaccttcgccgcggtattcaggctgccgttgacgccgtcgtcaagtacctg
cacgagcagaagcgcgacatcaccacgagctctgagattgctcaggttgccaccatttct
gccaacggcgatgtccatgttggcgagatgattgccaatgccatggagaaggtcggcaag
gagggtgtcatcaccgtcaaggagggcaagaccatgtcggacgagctcgaggtcaccgag
ggtatgcgcttcgatcgcggttttgtttctccctacttcatcaccgacgccaaggcccaa
aaggttgagttcgagaaccccttgatccttctctctcagaagaagatctctgccgttcag
gacattattcccgctctcgaaatctccacccagactcgtcgccctcttgtcatcatcgcc
gaggatattgacggcgaggccctggccgtctgcattctcaacaagctccgtggccagctt
caagttgcggccgtc
>H11_erg0258
gccactgtgctcgcccgagccatcttctccgagaccgtaaagaacgtcgccgctggctgc
aaccccatggaccttcgccgcggtattcaggctgccgttgacgccgtcgtcaagtacctg
cacgagcagaagcgcgacatcacgacgagctctgagattgcccaggttgccaccatttct
gccaacggcgatgtccatgttggcgagatgattgccaatgccatggagaaggtcggcaag
gagggtgtcatcaccgtcaaggagggcaagaccatgtcggacgagctcgaggtcaccgag
ggtatgcgcttcgatcgcggttttgtttctccctacttcatcaccgacgccaaggcccaa
aaggttgagttcgagaaccccttgatccttctctctcagaagaagatctctgccgttcag
gacattattcccgctctcgaaatctccacccagactcgtcgccctctcgtcatcatcgcc
gaggatattgacggcgaggccctggctgtctgcattctcaacaagctccgtggccagctt
caagttgcggccgtc
>C_purpurea-DSMZ_714
gccactgtgctcgcccgagccatcttctccgagaccgtaaagaacgtcgccgctggctgc
aaccccatggaccttcgccgcggtattcaggctgccgttgacgccgtcgtcaagtacctg
cacgagcagaagcgcgacatcaccacgagctctgagattgcccaggttgccaccatttct
gccaacggcgatgtccatgttggcgagatgattgccaatgccatggagaaggtcggcaag
gagggtgtcatcaccgtcaaggagggcaagaccatgtcggacgagctcgaggtcaccgag
ggtatgcgcttcgatcgcggttttgtttctccctacttcatcaccgacgccaaggcccaa
aaggttgagttcgagaaccccttgatccttctctctcagaagaagatctctgccgttcag
gacattattcccgctctcgaaatctccacccagactcgtcgccctctcgttatcatcgcc
gaggacattgacggcgaggccctggccgtctgcattctcaacaagctccgtggccagctt
caagttgcggccgtc
