# Supplementary material for: Quantitative molecular diagnostic assays of grain washes for Claviceps purpurea are correlated with visual determinations of ergot contamination
Source: PLoS One. 2017 Mar 3;12(3):e0173495. doi: 10.1371/journal.pone.0173495 (PMC5336299; doi:10.1371/journal.pone.0173495)
Supplement: S2 File — (TXT) [file pone.0173495.s005.txt]

>erg0256-10_1
ATVLARAIFSETVKNVAAGCNPMDLRRGIQAAVDAVVKYLHEQKRDITTSSEIAQVATIS
ANGDVHVGEMIANAMEKVGKEGVITVKEGKTMSDELEVTEGMRFDRGFVSPYFITDAKAQ
KVEFENPLILLSQKKISAVQDIIPALEISTQTRRPLVIIAEDIDGEALAVCILNKLRGQL
QVAAV
>erg0256-11_1
ATVLARAIFSETVKNVAAGCNPMDLRRGIQAAVDAVVKYLHEQKRDITTSSEIAQVATIS
ANGDVHVGEMIANAMEKVGKEGVITVKEGKTMSDELEVTEGMRFDRGFVSPYFITDAKAQ
KVEFENPLILLSQKKISAVQDIIPALEISTQTRRPLVIIAEDIDGEALAVCILNKLRGQL
QVAAV
>erg0256-16_1
ATVLARAIFSETVKNVAAGCNPMDLRRGIQAAVDAVVKYLHEQKRDITTSSEIAQVATIS
ANGDVHVGEMIANAMEKVGKEGVITVKEGKTMSDELEVTGGMRFDRGFVSPYFITDAKAQ
KVEFENPLILLSQKKISAVQDIIPALEISTQTRRPLVIIAEDIDGEALAVCILNKLRGQL
QVAAV
>erg0256-17_1
ATVLARAIFSETVKNVAAGCNPMDLRRGIQAAVDAVVKYLHEQKRDITTSSEIAQVATIS
ANGDVHVGEMIADAMEKVGKEGVITVKEGKTMSDELEVTEGMRFDRGFVSPYFITDAKAQ
KVEFENPLILLSQKKISAVQDIIPALEISTQTRRPLVIIAEDIDGEALAVCILNKLRGQL
QVAAV
>erg0256-19_1
ATVLARAIFSETVKNVAAGCNPMDLRRGIQAAVDAVVKYLHEQKRDITTSSEIAQVATIS
ANGDVHVGEMIANAMEKVGKEGVITVKEGKTMSDELEVTEGMRFDRGFVSPYFITDAKAQ
KVEFENPLILLSQKKISAVQDIIPALEISTQTRRPLVIIAEDIDGEALAVCILNKLRGQL
QVAAV
>erg0256-20_1
ATVLARAIFSETVKNVAAGCNPMDLRRGIQAAVDAVVKYLHEQKRDITTSSEIAQVATIS
ANGDVHVGEMIANAMEKVGKEGVITVKEGKTMSDELEVTEGMRFDRGFVSPYFITDAKAQ
KVEFENPLILLSQKKISAVQDIIPALEISTQTRRPLVIIAEDIDGEALAVCILNKLRGQL
QVAAV
>erg0256-21_1
ATVLARAIFSETVKNVAAGCNPMDLRRGIQAAVDAVVKYLHEQKRDITTSSEIAQVATIS
ANGDVHVGEMIANAMEKVDKEGVITVKEGKTMSDELEVTEGMRFDRGFVSPYFITDAKAQ
KVEFENPLILLSQKKISAVQDIIPALEISTQTRRPLVIIAEDIDGEALAVCILNKLRGQL
QVAAV
>erg0256-22_1
ATVLARAIFSETVKNVAAGCNPMDLRRGIQAAVDAVVKYLHEQKRDITTSSEIAQVATIS
ANGDVHVGEMIADAMEKVGKEGVITVKEGKTMSDELEVTEGMRFDRGFVSPYFITDAKAQ
KVEFENPLILLSQKKISAVQDIIPALEISTQTRRPLVIIAEDIDGEALAVCILNKLRGQL
QVAAV
>erg0256-23_1
ATVLARAIFSETVKNVAAGCNPMDLRRGIQAAVDAVVKYLHEQKRDITTSSEIAQVATIS
ANGDVHVGEMIANAMEKVGKEGVITVKEGKTMSDELEVTEGMRFDRGFVSPYFITDAKAQ
KVEFENPLILLSQKKISAVQDIIPALEISTQTRRPLVIIAEDIDGEALAVCILNKLRGQL
QVAAV
>erg0256-2_1
ATVLARAIFSETVKNVAAGCNPMDLRRGIQAAVDAVVKYLHEQKRDITTSSEIAQVATIS
ANGDVHVGEMIANAMEKVGKEGVITVKEGKTMSDELEVTEGMRFDRGFVSPYFITDAKAQ
KVEFENPLILLSQKKISAVQDIIPALEISTQTRRPLVIIAEDIDGEALAVCILNKLRGQL
QVAAV
>erg0256-8_1
ATVLARAIFSETVKNVAAGCNPMDLRRGIQAAVDAVVKYLHEQKRDITTSSEIAQVATIS
ANGDVHVGEMIANAMEKVGKEGVITVKEGKTMSDELEVTEGMRFDRGFVSPYFITDAKAQ
KVEFENPLILLSQKKISAVQDIIPALEISTQTRRPLVIIAEDIDGEALAVCILNKLRGQL
QVAAV
>erg0256-9_1
ATVLARAIFSETVKNVAAGCNPMDLRRGIQAAVDAVVKYLHEQKRDITTSSEIAQVATIS
ANGDVHVGEMIANAMEKVGKEGVITVKEGKTMSDELEVTEGMRFDRGFVSPYFITDAKAQ
KVEFENPLILLSQKKISAVQDIIPALEISTQTRRPLVIIAEDIDGEALAVCILNKLRGQL
QVAAV
>A01_erg0252_1
ATVLARAIFSETVKNVAAGCNPMDLRRGIQAAVDAVVKYLHEQKRDITTSSEIAQVATIS
ANGDVHVGEMIANAMEKVGKEGVITVKEGKTMSDELEVTEGMRFDRGFVSPYFITDAKAQ
KVEFENPLILLSQKKISAVQDIIPALEISTQTRRPLVIIAEDIDGEALAVCILNKLRGQL
QVAAV
>B01_erg0252_1
ATVLARAIFSETVKNVAAGCNPMDLRRGIQAAVDAVVKYLHEQKRDITTSSEIAQVATIS
ANGDVHVGEMIANAMEKVGKEGVITVKEGKTMSDELEVTEGMRFDRGFVSPYFITDAKAQ
KVEFENPLILLSQKKISAVQDIIPALEISTQTRRPLVIIAEDIDGEALAVCILNKLRGQL
QVAAV
>C04_erg0253_1
ATVLARAIFSETVKNVAAGCNPMDLRRGIQAAVDAVFKYLHEQKRDITTSSEIAQVATIS
ANGDVHVGEMIANAMEKVGKEGVITVKEGKTMSDELEVTEGMRFDRGFVSPYFITDAKAQ
KVEFENPLILLSQKKISAVQDIIPALEISTQTRRPLVIIAEDIDGEALAVCILNKLRGQL
QVAAV
>C07_erg0253_1
ATVLARAIFSETVKNVAAGCNPMDLRRGIQAAVDAVVKYLHEQKRDITTSSEIAQVATIS
ANGDVHVGEMIANAMEKVGKEGVITVKEGKTMSDELEVTEGMRFDRGFVSPYFITDAKAQ
KVEFENPLILLSQKKISAVQDIIPALEISTQTRRPLVIIAEDIDGEALAVCILNKLRGQL
QVAAV
>C08_erg0253_1
ATVLARAIFSETVKNVAAGCNPMDLRRGIQAAVDAVVKYLHEQKRDITTSSEIAQVATIS
ANGDVHVGEMIANAMEKVGKEGVITVKEGKTMSDELEVTEGMRFDRGFVSPYFITDAKAQ
KVEFENPLILLSQKKISAVQDIIPALEISTQTRRPLVIIAEDIDGEALAVCILNKLRGQL
QVAAV
>C09_erg0253_1
ATVLARAIFSETVKNVAAGCNPMDLRRGIQAAVDAVVKYLHEQKRDITTSSEIAQVATIS
ANGDVHVGEMIANAMEKVGKEGVITVKEGKTMSDELEVTEGMRFDRGFVSPYFITDAKAQ
KVEFENPLILLSQKKISAVQDIIPALEISTQTRRPLVIIAEDIDGEALAVCILNKLRGQL
QVAAV
>D02_erg0253_1
ATVLARAIFSETVKNVAAGCNPMDLRRGIQAAVDAVVKYLHEQKRDITTSSEIAQVATIS
ANGDVHVGEMIANAMEKVGKEGVITVKEGKTMSDELEVTEGMRFDRGFVSPYFITDAKAQ
KVEFENPLILLSQKKISAVQDIIPALEISTQTRRPLFIIAEDIDGEALAVCILNKLRGQL
QVAAV
>D03_erg0253_1
ATVLARAIFSETVKNVAAGCNPMDLRRGIQAAVDAVVKYLHEQKRDITTSSEIAQVATIS
ANGDVHVGEMIANAMEKVGKEGVITVKEGKTMSDELEVTEGMRFDRGFVSPYFITDAKAQ
KVEFENPLILLSQKKISAVQDIIPALEISTQTRRPLVIIAEDIDGEALAVCILNKLRGQL
QVAAV
>D07_erg0253_1
ATVLARAIFSEAVKNVAAGCNPMDLRRGIQAAVDAVVKYLHEQKRDITTSSEIAQVATIS
ANGDVHVGEMIANAMEKVGKEGVITVKEGKTMSDELEVTEGMRFDRGFVSPYFITDAKAQ
KVEFENPLILLSQKKISAVQDIIPALEISTQTRRPLVIIAEDIDGEALAVCILNKLRGQL
QVAAV
>D09_erg0253_1
ATVLARAIFSETVKNVAAGCNPMDLRRGIQAAVDAVVKYLHEQKRDITTSSEIAQVATIS
ANGDVHVGEMIANAMEKVGKEGVITVKEGKTMSDELEVTEGMRFDRGFVSPYFITDAKAQ
KVEFENPLILLSQKKISAVQDIIPALEISTQTRRPLVIIAEDIDGEALAVCILNKLRGQL
QVAAV
>E01_erg0254_1
ATVLARAIFSETVKNVAAGCNPMDLRRGIQAAVDAVVKYLHEQKRDITTSSEIAQVATIS
ANGDVHVGEMIANAMEKVGKEGVITVKEGKTMSDELEVTEGMRFDRGFVSPYFITDAKAQ
KVEFENPLILLSQKKISAVQDIIPALEISTQTRRPLVIIAEDIDGEALAVCILNKLRGQL
QVAAV
>E02_erg0254_1
ATVLARAIFSETVKNVAAGCNPMDLRRGIQAAVDAVVKYLHEQKRDITTSSEIAQVATIS
ANGDVHVGEMIANAMEKVGKEGVITVKEGKTMSDELEVTEGMRFDRGFVSPYFITDAKAQ
KVEFENPLILLSQKKISAVQDIIPALEISTQTRRPLVIIAEDIDGEALAVCILNKLRGQL
QVAAV
>E03_erg0254_1
ATVLARAIFSETVKNVAAGCNPMDLRRGIQAAVDAVVKYLHEQKRDITTSSEIAQVATIS
ANGDVHVGEMIANAMEKVGKEGVITVKEGKTMSDELEVTEGMRFDRGFVSPYFITDAKAQ
KVEFENPLILLSQKKISAVQDIIPALEISTQTRRPLVIIAEDIDGEALAVCILNKLRGQL
QVAAV
>E05_erg0254_1
ATVLARAIFSETVKNVAAGCNPMDLRRGIQAAVDAVVKYLHEQKRDITTSSEIAQVATIS
ANGDVHVGEMIANAMEKVGKEGVITVKEGKTMSDELEVTEGMRFDRGFVSPYFITDAKAQ
KVEFENPLILLSQKKISAVQDIIPALEISTQTRRPLVIIAEDIDGEALAVCILNKLRGQL
QVAAV
>E06_erg0254_1
ATVLARAIFSETVKNVAAGCNPMDLRRGIQAAVDAVVKYLHEQKRDITTSSEIAQVATIS
ANGDVHVGEMIANAMEKVGKEGVITVKEGKTMSDELEVTEGMRFDRGFVSPYFITDAKAQ
KVEFENPLILLSQKKISAVQDIIPALEISTQTRRPLVIIAEDIDGEALAVCILNKLRGQL
QVAAV
>E07_erg0254_1
ATVLARAIFSETVKNVAAGCNPMDLRRGIQAAVDAVVKYLHEQKRDITTSSEIAQVATIS
ANGDVHVGEMIANAMEKVGKEGVITVKEGKTMSDELEVTEGMRFDRGFVSPYFITDAKAQ
KVEFENPLILLSQKKISAVQDIIPALEISTQTRRPLVIIAEDIDGEALAVCILNKLRGQL
QVAAV
>E09_erg0254_1
ATVLARAIFSETVKNVAAGCNPMDLRRGIQAAVDAVVKYLHEQKRDITTSSEIAQVATIS
ANGDVHVGEMIANAMEKVGKEGVITVKEGKTMSDELEVTEGMRFDRGFVSPYFITDAKAQ
KVEFENPLILLSQKKISAVQDIIPALEISTQTRRPLVIIAEDIDGEALAVCILNKLRGQL
QVAAV
>E10_erg0254_1
ATVLARAIFSETVKNVAAGCNPMDLRRGIQAAVDAVVKYLHEQKRDITTSSEIAQVATIS
ANGDVHVGEMIANAMEKVGKEGVITVKEGKTMSDELEVTEGMRFDRGFVSPYFITDAKAQ
KVEFENPLILLSQKKISAVQDIIPALEISTQTRRPLVIIAEDIDGEALAVCILNKLRGQL
QVAAV
>E12_erg0254_1
ATVLARAIFSETVKNVAAGCNPMDLRRGIQAAVDAVVKYLHEQKRDITTSSEIAQVATIS
ANGDVHVGEMIANAMEKVGKEGVITVKEGKTMSDELEVTEGMRFDRGFVSPYFITDAKAQ
KVEFENPLILLSQKKISAVQDIIPALEISTQTRRPLVIIAEDIDGEALAVCILNKLRGQL
QVAAV
>F01_erg0254_1
ATVLARAIFSETVKNVAAGCNPMDLRRGIQAAVDAVVKYLHEQKRDITTSSEIAQVATIS
ANGDVHVGEMIANAMEKVGKEGVITVKEGKTMSDELEVTEGMRFDRGFVSPYFITDAKAQ
KVEFENPLILLSQKKISAVQDIIPALEISTQTRRPLVIIAEDIDGEALAVCILNKLRGQL
QVAAV
>F03_erg0254_1
ATVLARAIFSETVKNVAAGCNPMDLRRGIQAAVDAVVKYLHEQKRDITTSSEIAQVATIS
ANGDVHVGEMIANAMEKVGKEGVITVKEGKTMSDELEVTEGMRFDRGFVSPYFITDAKAQ
KVEFENPLILLSQKKISAVQDIIPALEISTQTRRPLVIIAEDIDGEALAVCILNKLRGQL
QVAAV
>F07_erg0254_1
ATVLARAIFSETVKNVAAGCNPMDLRRGIQAAVDAVVKYLHEQKRDITTSSEIAQVATIS
ANGDVHVGEMIANAMEKVGKEGVITVKEGKTMSDELEVTEGMRFDRGFVSPYFITDAKAQ
KVEFENPLILLSQKKISAVQDIIPALEISTQTRRPLVIIAEDIDGEALAVCILNKLRGQL
QVAAV
>F08_erg0254_1
ATVLARAIFSETVKNVAAGCNPMDLRRGIQAAVDAVVKYLHEQKRDITTSSEIAQVATIS
ANGDVHVGEMIANAMEKVGKEGVITVKEGKTMSDELEVTEGMRFDRGFVSPYFITDAKAQ
KVEFENPLILLSQKKISAVQDIIPALEISTQTRRPLVIIAEDIDGEALAVCILNKLRGQL
QVAAV
>F10_erg0254_1
ATVLARAIFSETVKNVAAGCNPMDLRRGIQAAVDAVVKYLHEQKRDITTSSEIAQVATIS
ANGDVHVGEMIANAMEKVGKEGVITVKEGKTMSDELEVTEGMRFDRGFVSPYFITDAKAQ
KVEFENPLILLSQKKISAVQDIIPALEISTQTRRPLVIIAEDIDGEALAVCILNKLRGQL
QVAAV
>F11_erg0254_1
ATVLARAIFSETVKNVAAGCNPMDLRRGIQAAVDAVVKYLHEQKRDITTSSEIAQVATIS
ANGDVHVGEMIANAMEKVGKEGVITVKEGKTMSDELEVTEGMRFDRGFVSPYFITDAKAQ
KVEFENPLILLSQKKISAVQDIIPALEISTQTRRPLVIIAEDIDGEALAVCILNKLRGQL
QVAAV
>F12_erg0254_1
ATVLARAIFSETVKNVAAGCNPMDLRRGIQAAVDAVVKYLHEQKRDITTSSEIAQVATIS
ANGDVHVGEMIANAMEKVGKEGVITVKEGKTMSDELEVTEGMRFDRGFVSPYFITDAKAQ
KVEFENPLILLSQKKISAVQDIIPALEISTQTRRPLVIIAEDIDGEALAVCILNKLRGQL
QVAAV
>G01_erg0258_1
ATVLARAIFSETVKNVAAGCNPMDLRRGIQAAVDAVVKYLHEQKRDITTSSEIAQVATIS
ANGDVHVGEMIANAMEKVGKEGVITVKEGKTMSDELEVTEGMRFDRGFVSPYFITDAKAQ
KVEFENPLILLSQKKISAVQDIIPALEISTQTRRPLVIIAEDIDGEALAVCILNKLRGQL
QVAAV
>G02_erg0258_1
ATVLARAIFSETVKNVAAGCNPMDLRRGIQAAVDAVVKYLHEQKRDITTSSEIAQVATIS
ANGDVHVGEMIANAMEKVGKEGVITVKEGKTMSDELEVTEGMRFDRGFVSPYFITDAKAQ
KVEFENPLILLSQKKISAVQDIIPALEISTQTRRPLVIIAEDIDGEALAVCILNKLRGQL
QVAAV
>G04_erg0258_1
ATVLARAIFSETVKNVAAGCNPMDLRRGIQAAVDAVVKYLHEQKRDITTSSEIAQVATIS
ANGDVHVGEMIANAMEKVGKEGVITVKEGKTMSDELEVTEGMRFDRGFVSPYFITDAKAQ
KVEFENPLILLSQKKISAVQDIIPALEISTQTRRPLVIIAEDIDGEALAVCILNKLRGQL
QVAAV
>G05_erg0258_1
ATVLARAIFSETVKNVAAGCNPMDLRRGIQAAVDAVVKYLHEQKRDITTSSEIAQVATIS
ANGDVHVGEMIANAMEKVGKEGVITVKEGKTMSDELEVTEGMRFDRGFVSPYFITDAKAQ
KVEFENPLILLSQKKISAVQDIIPALEISTQTRRPLVIIAEDIDGEALAVCILNKLRGQL
QVAAV
>G07_erg0258_1
ATVLARAIFSETVKNVAAGCNPMDLRRGIQAAVDAVVKYLHEQKRDITTSSEIAQVATIS
ANGDVHVGEMIANAMEKVGKEGVITVKEGKTMSDELEVTEGMRFDRGFVSPYFITDAKAQ
KVEFENPLILLSQKKISAVQDIIPALEISTQTRRPLVIIAEDIDGEALAVCILNKLRGQL
QVAAV
>G08_erg0258_1
ATVLARAIFSETVKNVAAGCNPMDLRRGIQAAVDAVVKYLHEQKRDITTSSEIAQVATIS
ANGDVHVGEMIANAMEKVGKEGVITVKEGKTMSDELEVTEGMRFDRGFVSPYFITDAKAQ
KVEFENPLILLSQKKISAVQDIIPALEISTQTRRPLVIIAEDIDGEALAVCILNKLRGQL
QVAAV
>G09_erg0258_1
ATVLARAIFSETVKNVAAGCNPMDLRRGIQAAVDAVVKYLHEQKRDITTSSEIAQVATIS
ANGDVHVGEMIANAMEKVGKEGVITVKEGKTMSDELEVTEGMRFDRGFVSPYFITDAKAQ
KVEFENPLILLSQKKISAVQDIIPALEISTQTRRPLVIIAEDIDGEALAVCILNKLRGQL
QVAAV
>G10_erg0258_1
ATVLARAIFSETVKNVAAGCNPMDLRRGIQAAVDAVVKYLHEQKRDITTSSEIAQVATIS
ANGDVHVGEMIANAMEKVGKEGVITVKEGKTMSDELEVTEGMRFDRGFVSPYFITDAKAQ
KVEFENPLILLSQKKISAVQDIIPALEISTQTRRPLVIIAEDIDGEALAVCILNKLRGQL
QVAAV
>G11_erg0258_1
ATVLARAIFSETVKNVAAGCNPMDLRRGIQAAVDAVVKYLHEQKRDITTSSEIAQVATIS
ANGDVHVGEMIANAMEKVGKEGVITVKEGKTMSDELEVTEGMRFDRGFVSPYFITDAKAQ
KVEFENPLILLSQKKISAVQDIIPALEISTQTRRPLVIIAEDIDGEALAVCILNKLRGQL
QVAAV
>H01_erg0258_1
ATVLARAIFSETVKNVAAGCNPMDLRRGIQAAVDAVVKYLHEQKRDITTSSEIAQVATIS
ANGDVHVGEMIANAMEKVGKEGVITVKEGKTMSDELEVTEGMRFDRGFVSPYFITDAKAQ
KVEFENPLILLSQKKISAVQDIIPALEISTQTRRPLVIIAEDIDGEALAVCILNKLRGQL
QVAAV
>H05_erg0258_1
ATVLARAIFSETVKNVAAGCNPMDLRRGIQAAVDAVVKYLHEQKRDITTSSEIAQVATIS
ANGDVHVGEMIANAMEKVGKEGVITVKEGKTMSDELEVTEGMRFDRGFVSPYFITDAKAQ
KVEFENPLILLSQKKISAVQDIIPALEISTQTRRPLVIIAEDIDGEALAVCILNKLRGQL
QVAAV
>H07_erg0258_1
ATVLARAIFSETVKNVAAGCNPMDLRRGIQAAVDAVVKYLHEQKRDITTSSEIAQVATIS
ANGDVHVGEMIANAMEKVGKEGVITVKEGKTMSDELEVTEGMRFDRGFVSPYFITDAKAQ
KVEFENPLILLSQKKISAVQDIIPALEISTQTRRPLVIIAEDIDGEALAVCILNKLRGQL
QVAAV
>H08_erg0258_1
ATVLARAIFSETVKNVAAGCNPMDLRRGIQAAVDAVVKYLHEQKRDITTSSEIAQVATIS
ANGDVHVGEMIANAMEKVGKEGVITVKEGKTMSDELEVTEGMRFDRGFVSPYFITDAKAQ
KVEFENPLILLSQKKISAVQDIIPALEISTQTRRPLVIIAEDIDGEALAVCILNKLRGQL
QVAAV
>H10_erg0258_1
ATVLARAIFSETVKNVAAGCNPMDLRRGIQAAVDAVVKYLHEQKRDITTSSEIAQVATIS
ANGDVHVGEMIANAMEKVGKEGVITVKEGKTMSDELEVTEGMRFDRGFVSPYFITDAKAQ
KVEFENPLILLSQKKISAVQDIIPALEISTQTRRPLVIIAEDIDGEALAVCILNKLRGQL
QVAAV
>H11_erg0258_1
ATVLARAIFSETVKNVAAGCNPMDLRRGIQAAVDAVVKYLHEQKRDITTSSEIAQVATIS
ANGDVHVGEMIANAMEKVGKEGVITVKEGKTMSDELEVTEGMRFDRGFVSPYFITDAKAQ
KVEFENPLILLSQKKISAVQDIIPALEISTQTRRPLVIIAEDIDGEALAVCILNKLRGQL
QVAAV
>C._1 purpurea DSMZ 714
ATVLARAIFSETVKNVAAGCNPMDLRRGIQAAVDAVVKYLHEQKRDITTSSEIAQVATIS
ANGDVHVGEMIANAMEKVGKEGVITVKEGKTMSDELEVTEGMRFDRGFVSPYFITDAKAQ
KVEFENPLILLSQKKISAVQDIIPALEISTQTRRPLVIIAEDIDGEALAVCILNKLRGQL
QVAAV
