# Supplementary material for: Quantitative molecular diagnostic assays of grain washes for Claviceps purpurea are correlated with visual determinations of ergot contamination
Source: PLoS One. 2017 Mar 3;12(3):e0173495. doi: 10.1371/journal.pone.0173495 (PMC5336299; doi:10.1371/journal.pone.0173495)
Supplement: S3 File — (TXT) [file pone.0173495.s006.txt]

>A09_erg0252
ggaagtaaaagtcgtaacaaggtctccgttggtgaaccagcggagggatcattaccgagt
ttacaactcccaaacccactgtgaacttatacccaaaacgttgcctcggcgggcacagcg
gtacccgagccccccgcaagggaggcagaggcgcccgcccgccaggggaccaaaactctt
ctgtatacccatagcggcatgtctgagtggatttacaaacaaatgaatcaaaactttcaa
caacggatctcttggttctggcatcgatgaagaacgcagcgaaatgcgatacgtaatgtg
aattgcagaattcagtgaatcatcgaatctttgaacgcacattgcgcccgccagtattct
ggcgggcatgcctgttcgagcgtcatttcaaccctcaagccctgcttggtgttggggacc
ggctcagcgggtgcgggcttcggcccgtcccgtgccgcccccgaaatggatcggcggtct
cgtcgcagccttctttgcgtagtaacataccacctcgcaacaggagcgcggcgcggccac
tgccgtaaaacgcccaactttttagagttgacctcgaatcaggtaggaatacccgctgaa
cttaagcatatcaataagcggagga
>A10_erg0252
ggaagtaaaagtcgtaacaaggtctccgttggtgaaccagcggagggatcattaccgagt
ttacaactcccaaacccactgtgaacttatacccaaaacgttgcctcggcgggcacagcg
gtacccgagcccccccgcaagggaggcagaggcgccccgcccgccaggggaccaaaactc
ttctgtatacccatagcggcatgtctgagtggatttacaaacaaatgaatcaaaactttc
aacaacggatctcttggttttggcatcgatgaaaaacgcagcgaaatgcgatacgtaatg
tgaattgcagaattcagtgaatcatcgaatctttgaacgcacattgcccccccccagtat
tctggcgggcatgcctgttcgagcgtcatttcaaccctcaagccctgcttggtgttgggg
accggctcagcgggtgcgggcttcggcccgtcccgtgccgcccccgaaatggatcggcgg
tctcgtcgcagccttctttgcgtagtaacataccacctcgcaacaggagcgcggcgcggc
cactgccgtaaaacgcccaactttttagagttgacctcgaatcaggtaggaatacccgct
gaacttaagcatatcaataagcggagga
>A12_erg0252
ggaagtaaaagtcgtaacaaggtctccgttggtgaaccagcggaggggatcattaccgag
tttacaactcccaaacccactgtgaacttatacccaaaacgttgcctcggcgggcacagc
ggtacccgagcccccccgcaagggaggcagaggcgcccgcccgccaggggaccaaaactc
ttctgtatacccatagcggcatgtctgagtggatttacaaacaaatgaatcaaaactttc
aacaacggatctcttggttctggcatcgatgaagaacgcagcgaaatgcgatacgtaatg
tgaattgcagaattcagtgaatcatcgaatctttgaacgcacattgcgcccgccagtatt
ctggcgggcatgcctgttcgagcgtcatttcaaccctcaagccctgcctggtgttgggga
ccggctcagcgggtgcgggcttcggcccgtcccgtgccgcccccgaaatggatcggcggt
ctcgtcgcagccttctttgcgtagtaacataccacctcgcaacaggagcgcggcgcggcc
actgccgtaaaacgcccaactttttagagttgacctcgaatcaggtaggaatacccgctg
aacttaagcatatcaataagcggagga
>C01_erg0253
ggaagtaaaagtcgtaacaaggtctccgttggtgaaccagcggagggatcattaccgagt
ttacaactcccaaacccactgtgaacttatacccaaaacgttgcctcggcgggcacagcg
gtacccgagccccccgcaagggaggcagaggcgcccgcccgccaggggaccaaaactctt
ctgtatacccatagcggcatgtctgagtggatttacaaacaaatgaatcaaaactttcaa
caacggatctcttggttctggcatcgatgaagaacgcagcgaaatgcgatacgtaatgtg
aattgcagaattcagtgaatcatcgaatctttgaacgcacattgcgcccgccagtattct
ggcgggcatgcctgttcgagcgtcatttcaaccctcaagctctgcttggtgttggggacc
ggctcagcgggtgcgggcttcggcccgtcccgtgccgcccccgaaatggatcggcggtct
cgtcgcagccttctttgcgtagtaacataccacctcgcaacaggagcgcggcgcggccac
tgccgtaaaacgcccaactttttagagttgacctcgaatcaggtaggaatacccgctgaa
cttaagcatatcaataagcggagga
>C04_erg0253
ggaagtaaaagtcgtaacaaggtctccgttggtgaaccagcggagggatcattaccgagt
ttacaactcccaaacccactgtgaacttatacccaaaacgttgcctcggcgggcacagcg
gtacccgagccccccgcaagggaggcagaggcgcccgcccgccaggggaccaaaactctt
ctgtatacccatagcggcatgtctgagtggatttacaaacaaatgaatcaaaactttcaa
caacggatctcttggttctggcatcgatgaagaacgcagcgaaatgcgatacgtaatgtg
aattgcagaattcagtgaatcatcgaatctttgaacgcacattgcgcccgccagtattct
ggcgggcatgcctgttcgagcgtcatttcaaccctcaagccctgcttggtgttggggacc
ggctcagcgggtgcgggcttcggcccgtcccgtgccgcccccgaaatggatcggcggtct
cgtcgcagccttctttgcgtagtaacataccacctcgcaacaggagcgcggcgcggccac
tgccgtaaaacgcccaactttttagagttgacctcgaatcaggtaggaatacccgctgaa
cttaagcatatcaataagcggagga
>C05_erg0253
ggaagtaaaagtcgtaacaaagtctccgttggtgaaccagcggagggatcattaccgagt
ttacaactcccaaacccactgtgaacttatacccaaaacgttgcctcggcgggcacagcg
gtacccgagcccccgcaagggagcagaggcgcccgcccgccaggggaccaaaactcttct
gtatacccatagcggcatgtctgagtggatttacaaacaaatgaatcaaaactttcaaca
acggatctcttggttctggcatcgatgaagaacgcagcgaaatgcgatacgtaatgtgaa
ttgcagaattcagtgaatcatcgaatctttgaacgcacattgcgcccgccagtattctgg
cgggcatgcctgttcgagcgtcatttcaaccctcaagctctgcttggtgttggggaccgg
ctcagcgggtgcgggcttcggcccgtcccgtgccgcccccgaaatggatcggcggtctcg
tcgcagccttctttgcgtagtaacataccacctcgcaacaggagcgcggcgcggccactg
ccgtaaaacgcccaactttttagagttgacctcgaatcaggtaggaatacccgctgaact
taagcatatcaataagcggagga
>C06_erg0253
ggaagtaaaagtcgtaacaaggtctccgttggtgaaccagcggagggatcattaccgagt
ttacaactcccaaacccactgtgaacttatacccaaaacgttgcctcggcgggcacagcg
gtacccgagccccccgcaagggaggcagaggcgcccgcccgccaggggaccaaaactctt
ctgtatacccatagcggcatgtctgagtggatttacaaacaaatgaatcaaaactttcaa
caacggatctcttggctctggcatcgatgaagaacgcagcgaaatgcgatacgtaatgtg
aattgcagaattcagtgaatcatcgaatctttgaacgcacattgcgcccgccagtattct
ggcgggcatgcctgttcgagcgtcatttcaaccctcaagctctgcttggtgttggggacc
ggctcagcgggtgcgggcttcggcccgtcccgtgccgcccccgaaatggatcggcggtct
cgtcgcagccttctttgcgtagtaacataccacctcgcaacaggagcgcggcgcggccac
tgccgtaaaacgcccaactttttagagttgacctcgaatcaggtaggaatacccgctgaa
cttaagcatatcaataagcggagga
>D10_erg0253
ggaagtaaaagtcgtaacaaggtctccgttggtgaaccagcggagggatcattaccgagt
ttacaactcccaaacccactgtgaacttatacccaaaacgttgcctcggcgggcacagcg
gtacccgagccccccgcaagggaggcagaggcgcccgcccgccaggggaccaaaactctt
ctgtatacccatagcggcatgtctgagtggatttacaaacaaatgaatcaaaactttcaa
caacggatctcttggctctggcatcgatgaagaacgcagcgaaatgcgatacgtaatgtg
aattgcagaattcagtgaatcatcgaatctttgaacgcacattgcgcccgccagtattct
ggcgggcatgcctgttcgagcgtcatttcaaccctcaagccctgcttggtgttggggacc
ggctcagcgggtgcgggcttcggcccgtcccgtgccgcccccgaaatggatcggcggtct
cgtcgcagccttctttgcgtagtaacataccacctcgcaacaggagcgcggcgcggccac
tgccgtaaaacgcccaactttttagagttgacctcgaatcaggtaggaatacccgctgaa
cttaagcatatcaataagcggagga
>E01_erg0254
ggaagtaaaagtcgtaacaaggtctccgttggtgaaccagcggagggatcattaccgagt
ttacaactcccaaacccactgtgaacttatacccaaaacgttgcctcggcgggcacagcg
gtacccgagccccccgcaagggaggcagaggcgcccgcccgccaggggaccaaaactctt
ctgtatacccatagcggcatgtctgagtggatttaaaaacaaatgaatcaaaactttcaa
caacggatctcttggttctggcatcgatgaagaacgcagcgaaatgcgatacgtaatgtg
aattgcagaattcagtgaatcatcgaatctttgaacgcacattgcgcccgccagtattct
ggcgggcatgcctgttcgagcgtcatttcaaccctcaagccctgcttggtgttggggacc
ggctcagcgggtgcgggcttcggcccgccccgtgccgcccccgaaatggatcggcggtct
cgtcgcagccttctttgcgtagtaacataccacctcgcaacaggagcgcggcgcggccac
tgccgtaaaacgcccaactttttagagttgacctcgaatcaggtaggaatacccgctgaa
cttaagcatatcaataagcggagga
>E04_erg0254
ggaagtaaaagtcgtaacaaggtctccgttggtgaaccagcggagggatcattaccgagt
ttacaactcccaaaccccatgtgaacttatacccaaaacgttgcctcggcgggcacagcg
gtacccgagcccccgcaagggagcagaggcgcccgcccgccaggggaccaaaactcttct
gtatacccatagcggcatgtctgagtggatttaaaaacaaatgaatcaaaactttcaaca
acggatctcttggttctggcatcgatgaagaacgcagcgaaatgcgatacgtaatgtgaa
ttgcagaattcagtgaatcatcgaatctttgaacgcacattgcgcccgccagtattctgg
cgggcatgcctgttcgagcgtcatttcaaccctcaagctctgcttggtgttggggaccgg
ctcagcgggtgcgggcttcggcccgtcccgtgccgcccccgaaatggatcggcggtctcg
tcgcagccttctttgcgtagtaacataccacctcgcaacaggagcgcggcgcggccactg
ccgtaaaacgcccaactttttagagttgacctcgaatcaggtaggaatacccgctgaact
taagcatatcaataagcggagga
>E10_erg0254
ggaagtaaaagtcgtaacaaggtctccgttggtgaaccagcggagggatcattaccgagt
ttacaactcccaaacccactgtgaacttatacccaaaacgttgcctcggcgggcacagcg
gtacccgagcccccgcaagggagcagaggcgcccgcccgccaggggaccaaaactcttct
gtatacccatagcggcatgtctgagtggatttaaaaacaaatgaatcaaaactttcaaca
acggatctcttggttctggcatcgatgaagaacgcagcgaaatgcgatacgtaatgtgaa
ttgcagaattcagtgaatcatcgaatctttgaacgcacattgcgcccgccagtattctgg
cgggcatgcctgttcgagcgtcatttcaaccctcaagctctgcttggtgttggggaccgg
ctcagcgggtgcgggcttcggcccgtcccgtgccgcccccgaaatggatcggcggtctcg
tcgcagccttctttgcgtagtaacataccacctcgcaacaggagcgcggcgcggccactg
ccgtaaaacgcccaactttttagagttgacctcgaatcaggtaggaatacccgctgaact
taagcatatcaataagcggagga
>F03_erg0254
ggaagtaaaagtcgtaacaaggtctccgttggtgaaccagcggagggatcattaccgagt
ttacaactcccaaacccactgtgaacttatacccaaaacgttgcctcggcgggcacagcg
gtacccgggcccccgcaagggagcagaggcgcccgcccgccaggggaccaaaactcttct
gtatacccatagcggcatgtctgagtggatttaaaaacaaatgaatcaaaactttcaaca
acggatctcttggttctggcatcgatgaagaacgcagcgaaatgcgatacgtaatgtgaa
ttgcagaattcagtgaatcatcgaatctttgaacgcacattgcgcccgccagtattctgg
cgggcatgcctgttcgagcgtcatttcaaccctcaagctctgcttggtgttggggaccgg
ctcagcgggtgcgggcttcggcccgtcccgtgccgcccccgaaatggatcggcggtctcg
tcgcagccttctttgcgtagtaacataccacctcgcaacaggagcgcggcgcggccactg
ccgtaaaacgcccaactttttagagttgacctcgaatcaggtaggaatacccgctgaact
taagcatatcaataagcggagga
>F04_erg0254
ggaagtaaaagtcgtaacaaggtctccgttggtgaaccagcggagggatcattaccgagt
ttacaactcccaaacccactgtgaacttatacccaaaacgttgcctcggcgggcacagcg
gtacccgagccccccgcaagggaggcagaggcgcccgcccgccaggggaccaaaactctt
ctgtatacccatagcggcatgtctgagtggatttaaaaacaaatgaatcaaaactttcaa
cgacggatctcttggttctggcatcgatgaagaacgcagcgaaatgcgatacgtaatgtg
aattgcagaattcagtgaatcatcgaatctttgaacgcacattgcgcccgccagtattct
ggcgggcatgcctgttcgagcgtcatttcaaccctcaagccctgcttggtgttggggacc
ggctcagcgggtgcgggcttcggcccgccccgtgccgcccccgaaatggatcggcggtct
cgtcgcagccttctttgcgtagtaatataccacctcgcaacaggagcgcggcgcggccac
tgccgtaaaacgcccaactttttagagttgacctcgaatcaggtaggaatacccgctgaa
cttaagcatatcaataagcggagga
>F06_erg0254
ggaagtaaaagtcgtaacaaggtctccgttggtgaaccagcggagggatcattaccgagt
ttacaactcccaaacccactgtgaacttatacccaaaacgttgcctcggcgggcacagcg
gtacccgagcccccgcaagggagcagaggcgcccgcccgccaggggaccaaaactcttct
gtatacccatagcggcatgtctgagtggatttaaaaacaaatgaatcaaaactttcaaca
acggatctcttggttctggcatcgatgaagaacgcagcgaaatgcgatacgtaatgtgaa
ttgcagaattcagtgaatcatcgaatctttgaacgcacattgcgcccgccagtattctgg
cgggcatgcctgttcgagcgtcatttcaaccctcaagccctgcttggtgttggggaccgg
ctcagcgggtgcgggcttcggcccgtcccgtgccgcccccgaaatggatcggcggtctcg
tcgcagccttctttgcgtagtaacataccacctcgcaacaggagcgcggcgcggccactg
ccgtaaaacgcccaactttttagagttgacctcgaatcaggtaggaatacccgctgaact
taagcatatcaataagcggagga
>F07_erg0254
ggaagtaaaagtcgtaacaaggtctccgttggtgaaccagcggagggatcattaccgagt
ttacaactcccaaaccccatgtgaacttatacccaaaacgttgcctcggcgggcacagcg
gtacccgagccccccgcaagggaggcagaggcgcccgcccgccaggggaccaaaactctt
ctgtatacccatagcggcatgtctgagtggatttaaaaacaaatgaatcaaaactttcaa
caacggatctcttggttctggcatcgatgaagaacgcagcgaaatgcgatacgtaatgtg
aattgcagaattcagtgaatcatcgaatctttgaacgcacattgcgcccgccagtattct
ggcgggcatgcctgttcgagcgtcatttcaaccctcaagccctgcttggtgttggggacc
ggctcagcgggtgcgggcttcggcccgtcccgtgccgcccccgaaatggatcggcggtct
cgtcgcagccttctttgcgtagtaacataccacctcgcaacaggagcgcggcgcggccac
tgccgtaaaacgcccaactttttagagttgacctcgaatcaggtaggaatacccgctgaa
cttaagcatatcaataagcggagga
>F08_erg0254
ggaagtaaaagtcgtaacaaggtctccgttggtgaaccagcggagggatcattaccgagt
ttacaactcccaaacccactgtgaacttatacccaaaacgttgcctcggcgggcacagcg
gtacccgagcccccgcaagggagcagaggcgcccgcccgccaggggaccaaaactcttct
gtatacccatagcggcatgtctgagtggatttaaaaacaaatgaatcaaaactttcaaca
acggatctcttggttctggcatcgatgaagaacgcagcgaaatgcgatacgtaatgtgaa
ttgcagaattcagtgaatcatcgaatctttgaacgcacattgcgcccgccagtattctgg
cgggcatgcctgttcgagcatcatttcaaccctcaagccctgcttggtgttggggaccgg
ctcagcgggtgcgggcttcggcccgtcccgtgccgcccccgaaatggatcggcggtctcg
tcgcagccttctttgcgtagtaacataccacctcgcaacaggagcgcggcgcggccactg
ccgtaaaacgcccaactttttagagttgacctcgaatcaggtaggaatacccgctgaact
taagcatatcaataagcggagga
>F11_erg0254
ggaagtaaaagtcgtaacaaggtctcccgttggtgaaccagcggagggatcattaccgag
tttacaactccccaaacccactgtgaacttatacccaaaacgttgcctcggcgggcacag
cggtacccgagcccccgcaagggagcagaggcgcccgcccgccaggggaccaaaactttt
ctgtatacccatagcggcatgtttgagtggatttaaaaacaaatgaatcaaaactttcaa
caacggatttcttggttctggcatcgatgaaaaaagcagcgaaatgcgatacgtaatgtg
aattgcagaattcagtgaatcatcgaatctttgaacgcacattgcgcccgccagtattct
ggcgggcatgcctgttcgagcgtcatttcaaccctcaagctctgcttggtgttggggacc
ggctcagcgggtgcgggcttcggcccgtcccgtgccgcccccgaaatggatcggcggtct
cgtcgcagccttctttgcgtagtaacataccacctcgcaacaggagcgcggcgcggccac
tgccgtaaaacgcccaactttttagagttgacctcgaatcaggtaggaatacccgctgaa
cttaagcatatcaataagcggagga
>G01_erg0256
ggaagtaaaagtcgtaacaaggtctccgttggtgaaccagcggagggatcattaccgagt
ttacaactcccaaacccactgtgaacttatacccaaaacgttgcctcggcgggcacagcg
gtacccgagcccccgcaagggagcagaggcgcccgcccgccaggggaccaaaactcttct
gtatacccatagcggcatgtctgagtggatttaaaaacaaatgaatcaaaactttcaaca
acggatctcttggttctggcatcgatgaagaacgcagcgaaatgcgatacgtaatgtgaa
ttgcagaattcagtgaatcatcgaatctttgaacgcacattgcgcccgccagtattctgg
cgggcatgcctgttcgagcgtcatttcaaccctcaagccctgcttggtgttggggaccgg
ctcagcgggtgcgggcttcggcccgtcccgtgccgcccccgaaatggatcggcggtctcg
tcgcagccttctttgcgtagtaacataccacctcgcaacaggagcgcggcgcggccactg
ccgtaaaacgcccaactttttagagttgacctcgaatcaggtaggaatacccgctgaact
taagcatatcaataagcggagg
>G03_erg0256
ggaagtaaaagtcgtaacaaggtctccgttggtgaaccagcggagggatcattaccgagt
ttacaactcccaaacccactgtgaacttatacccaaaacgttgcctcggcgggcacagcg
gtacccgagcccccccgcaagggaggcagaggcgcccgcccgccaggggaccaaaactct
tctgtatacccatagcggcatgtttgagtggatttaaaaacaaatgaatcaaaactttca
acaacggatctcttggttctggcatcgatgaagaacgcagcgaaatgcgatacgtaatgt
gaattgcagaattcagtgaatcatcgaatctttgaacgcacattgcgcccgccagtattc
tggcgggcatgcctgttcgagcgtcatttcaaccctcaagccctgcttggtgttggggac
cggctcagcgggtgcgggcttcggcccgccccgtgccgcccccgaaatggatcggcggtc
tcgtcgcagccttctttgcgtagtaacataccacctcgcaacaggagcgcggcgcggcca
ctgccgtaaaacgcccaactttttagagttgacctcgaatcaggtaggaatacccgctga
acttaagcatatcaataagcggagg
>G05_erg0256
ggaagtaaaagtcgtaacaaggtctcccgttggtgaaccagcggagggatcattaccgag
tttacaactcccaaacccactgtgaacttatacccaaaacgttgcctcggcgggcacagc
ggtacccgagccccccgcaagggaggcagaggcgcccgcccgccaggggaccaaaactct
tctgtatacccatagcggcatgtctgagtggatttaaaaacaaatgaatcaaaactttca
acaacggatctcttggttctggcatcgatgaagaacgcagcgaaatgcgatacgtaatgt
gaattgcagaattcagtgaatcatcgaatctttgaacgcacattgcgcccgccagtattc
tggcgggcatgcctgttcgagcgtcatttcaaccctcaagccctgcttggtgttggggac
cggctcagcgggtgcgggcttcggcccgccccgtgccgcccccgaaatggatcggcggtc
tcgtcgcagccttctttgcgtagtaacataccacctcgcaacaggagcgcggcgcggcca
ctgccgtaaaacgcccaactttttagagttgacctcgaatcaggtaggaatacccgctga
acttaagcatatcaataagcggagg
>G12_erg0256
ggaagtaaaagtcgtaacaaggtctccgttggtgaaccagcggagggatcattaccgagt
ttacaactcccaaacccactgtgaacttatacccaaaacgttgcctcggcgggcacagcg
gtacccgagccccccgcaagggaggcagaggcgcccgcccgccaggggaccaaaactctt
ctgtatacccatagcggcatgtctgagtggatttaaaaacaaatgaatcaaaactttcaa
caacggatctcttggttctggcatcgatgaagaacgcagcgaaatgcgatacgtaatgtg
aattgcagaattcagtgaatcatcgaatctttgaacgcacattgcgcccgccagtattct
ggcgggcatgcctgttcgagcgtcatttcaaccctcaagctctgcttggtgttggggacc
ggctcagcgggtgcgggcttcggcccgtcccgtgccgcccccgaaatggatcggcggtct
cgtcgcagccttctttgcgtagtaacataccacctcgcaacaggagcgcggcgcggccac
tgccgtaaaacgcccaactttttagagttgacctcgaatcaggtaggaatacccgctgaa
cttaagcatatcaatgagcggagg
>H04_erg0256
ggaagtaaaagtcgtaacaaggtctccgttggtgaaccagcggagggatcattaccgagt
ttacaactcccaaacccactgtgaacttatacccaaaacgttgcctcggcgggcacagcg
gtacccgagcccccccgcaagggaggcagaggcgcccgcccgccaggggacccaaactct
tctgtatacccatagcggcatgtctgagtggatttaaaaacaaatgaatcaaaactttca
acaacggatctcttggttctggcatcgatgaagaacgcagcgaaatgcgatacgtaatgt
gaattgcagaattcagtgaatcatcgaatctttgaacgcacattgcgcccgccagtattc
tggcgggcatgcctgttcgagcgtcatttcaaccctcaagccctgcttggtgttggggac
cggctcagcgggtgcgggcttcggcccgccccgtgccgcccccgaaatggatcggcggtc
tcgtcgcagccttctttgcgtagtaacataccacctcgcaacaggagcgcggcgcggcca
ctgccgtaaaacgcccaactttttagagttgacctcgaatcaggtaggaatacccgctga
acttaagcatatcaataagcggagg
>H07_erg0256
ggaagtaaaagtcgtaacaaggtctccgttggtgaaccagcggagggatcattaccgagt
ttacaactcccaaacccactgtgaacttatacccaaaacgttgcctcggcgggcacagcg
gtacccgagccccccgcaagggaggcagaggcgcccgcccgccaggggaccaaaactctt
ctgtatacccatagcggcatgtctgagtggatttaaaaacaaatgaatcaaaactttcaa
caacggatctcttggttctggcatcgatgaagaacgcagcgaaatgcgatacgtaatgtg
aattgcagaattcagtgaatcatcgaatctttgaacgcacattgcgcccgccagtattct
ggcgggcatgcctgttcgagcgtcatttcaaccctcaagctctgcttggtgttggggacc
ggctcagcgggtgcgggcttcggcccgccccgtgccgcccccgaaatggatcggcggtct
cgtcgcagccttctttgcgtagtaacataccacctcgcaacaggagcgcggcgcggccac
tgccgtaaaacgcccaactttttagagttgacctcgaatcaggtaggaatacccgctgaa
cttaagcatatcaataagcggagg
>H08_erg0256
ggaagtaaaagtcgtaacaaggtctccgttggtgaaccagcggaggggatcattaccgag
tttacaactcccaaacccactgtgaacttatacccaaaacgttgcctcggcgggcacagc
ggtacccgagcccccgcaagggagcagagggcgccccgcccgccaggggaccaaaactct
tctgtatacccatagcggcatgtttgagtggatttaaaaacaaatgaatcaaaactttca
acaacggatctcttggttctggcatcgatgaagaacgcagcgaaatgcgatacgtaatgt
gaattgcagaattcagtgaatcatcgaatctttgaacgcacattgcgcccgccagtattc
tggcgggcatgcctgttcgagcgtcatttcaaccctcaagccctgcttggtgttggggac
cggctcagcgggtgcgggcttcggcccgtcccgtgccgcccccgaaatggatcggcggtc
tcgtcgcagccttctttgcgtagtaacataccacctcgcaacaggagcgcggcgcggcca
ctgccgtaaaacgcccaactttttagagttgacctcgaatcaggtaggaatacccgctga
acttaagcatatcaataagcggagg
>H11_erg0256
ggaagtaaaagtcgtaacaaggtctccgttggtgaaccagcggagggatcattaccgagt
ttacaactcccaaacccactgtgaacttatacccaaaacgttgcctcggcgggcacagcg
gtacccgagccccccgcaagggaggcagaggcgcccgcccgccaggggaccaaaactctt
ctgtatacccatagcggcatgtctgagtggatttaaaaacaaatgaatcaaaactttcaa
caacggatctcttggttctggcatcgatgaagaacgcagcgaaatgcgatacgtaatgtg
aattgcagaattcagtgaatcatcgaatctttgaacgcacattgcgcccgccagtattct
ggcgggcatgcctgttcgagcgtcatttcaaccctcaagctctgcttggtgttggggacc
ggctcagcgggtgcgggcttcggcccgtcccgtgccgcccccgaaatggatcggcggtct
cgtcgcagccttctttgcgtagtaacataccacctcgcaacaggagcgcggcgcggccac
tgccgtaaaacgcccaactttttagagttgacctcgaatcaggtaggaatacccgctgaa
cttaagcatatcaataagcggagg
>H12_erg0256
ggaagtaaaagtcgtaacaaggtctccgttggtgaaccagcggagggatcattaccgagt
ttacaactcccaaacccactgtgaacttatacccaaaacgttgcctcggcgggcacagcg
gtacccgagccccccgcaagggaggcagaggcgcccgcccgccaggggaccaaaactctt
ctgtatacccatagcggcatgtctgagtggatttacaaacaaatgaatcaaaactttcaa
caacggatctcttggttctggcatcgatgaagaacgcagcgaaatgcgatacgtaatgtg
aattgcagaattcagtgaatcatcgaatctttgaacgcacattgcgcccgccagtattct
ggcgggcatgcctgttcgagcgtcatttcaaccctcaagccctgcttggtgttggggacc
ggctcagcgggtgcgggcttcggcccgccccgtgccgcccccgaaatggatcggcggtct
cgtcgcagccttctttgcgtagtaacataccacctcgcaacaggagcgcggcgcggccac
tgccgtaaaactcccaactttttagagttgacctcgaatcaggtaggaatacccgctgaa
cttaagcatatcaataagcggagg
>E02_erg0258
GGAAGTAAAAGTCGTAACAAGGTCTCCGTTGGTGAACCAGCGGAGGGATCATTACCGAGT
TTACAACTCCCAAACCCACTGTGAACTTATACCCAAAACGTTGCCTCGGCGGGCACAGCG
GTACCCGAGCCCCCCGCAAGGGAGGCAGAGGCGCCCGCCCGCCAGGGGACCAAAACTCTT
CTGTATACCCATAGCGGCACGTCTGAGTGGATTTAAAAACAAATGAATCAAAACTTTCAA
CAACGGATCTCTTGGTTCTGGCATCGATGAAGAACGCAGCGAAATGCGATACGTAATGTG
AATTGCAGAATTCAGTGAATCATCGAATCTTTGAACGCACATTGCGCCCGCCAGTATTCT
GGCGGGCATGCCTGTTCGAGCGTCATTTCAACCCTCAAGCTCTGCTTGGTGTTGGGGACC
GGCTCAGCGGGTGCGGGCTTCGGCCCGTCCCGTGCCGCCCCCGAAATGGATCGGCGGTCT
CGTCGCAGCCTTCTTTGCGTAGTAACATACCACCTCGCAACAGGAGCGCGGCGCGGCCAC
TGCCGTACAACGCCCAACTTTTTAGAGTTGACCTCGAATCAGGTAGGAATACCCGCTGAA
CTTAAGCATATCAATAAGCGGAGG
>E03_erg0258
GGAAGTAAAAGTCGTAACAAGGTCTCCGTTGGTGAACCAGCGGAGGGATCATTACCGAGT
TTACAACTCCCAAACCCTCTGTGAACTTATACCCAAAACGTTGCCTCGGCGGGCACAGCG
GTACCCGAGCCCCCCGCAAGGGAGGCAGAGGCGCCCGCCCGCCAGGGGACCAAAACTCTT
CTGTATACCCATAGCGGCATGTCTGAGTGGATTTAAAAACAAATGAATCAAAACTTTCAA
CAACGGATCTCTTGGTTCTGGCATCGATGAAGAACGCAGCGAAATGCGATACGTAATGTG
AATTGCAGAATTCAGTGAATCATCGAATCTTTGAACGCACATTGCGCCCGCCAGTATTCT
GGCGGGCATGCCTGTTCGAGCGTCATTTCAACCCTCAAGCTCTGCTTGGTGTTGGGGACC
GGCTCAGCGGGTGCGGGCTTCGGCCCGTCCCGTGCCGCCCCCGAAATGGATCGGCGGTCT
CGTCGCAGCCTTCTTTGCGTAGTAACATACCACCTCGCAACAGGAGCGCGGCGCGGCCAC
TGCCGTAAAACGCCCAACTTTTTAGAGTTGACCTCGAATCAGGTAGGAATACCCGCTGAA
CTTAAGCATATCAATAAGCGGAGG
>E05_erg0258
GGAAGTAAAAGTCGTAACAAGGTCTCCGTTGGTGAACCAGCGGAGGGATCATTACCGAGT
TTACAACTCCCAAACCCACTGTGAACTTATACCCAAAACGTTGCCTCGGCGGGCACAGCG
GTACCCGAGCCCCCCGCAAGGGAGGCAGAGGCGCCCGCCCGCCAGGGGACCAAAACTCTT
CTGTATACCCATAGCGGCATGTTTGAGTGGATTTACAAACAAATGAATCAAAACTTTCAA
CAACGGATCTCTTGGTTCTGGCATCGATGAAGAACGCAGCGAAATGCGATACGTAATGTG
AATTGCAGAATTCAGTGAATCATCGAATCTTTGAACGCACATTGCGCCCGCCAGTATTCT
GGCGGGCATGCCTGTTCGAGCGTCATTTCAACCCTCAAGCCCTGCTTGGTGTTGGGGACC
GGCTCAGCGGGTGCGGGCTTCGGCCCGCCCCGTGCCGCCCCCGAAATGGATCGGCGGTCT
CGTCGCAGCCTTCTTTGCGTAGTAACATACCACCTCGCAACAGGAGCGCGGCGCGGCCAC
TGCCGTAAAACGCCCAACTTTTTAGAGTTGACCTCGAATCAGGTAGGAATACCCGCTGAA
CTTAAGCATATCAATAAGCGGAGG
>E06_erg0258
GGAAGTAAAAGTCGTAACAAGGTCTCCGTTGGTGAACCAGCGGAGGGATCATTACCGAGT
TTACAACTCCCAAACCCACTGTGAACTTATACCCAAAACGTTGCCTCGGCGGGCACAGCG
GTACCCGAGCCCCCCGCAAGGGAGGCAGAGGCGCCCGCCCGCCAGGGGACCAAAACTCTT
CTGTATACCCATAGCGGCATGTCTGAGTGGATTTAAAAACAAATGAATCAAAACTTTCAA
CAACGGATCTCTTGGTTCTGGCATCGATGAAGAACGCAGCGAAATGCGATACGTAATGTG
AATTGCAGAATTCAGTGAATCATCGAATCTTTGAACGCACATTGCGCCCGCCAGTATTCT
GGCGGGCATGCCTGTTCGAGCGTCATTTCAACCCTCAAGCCCTGCTTGGTGTTGGGGACC
GGCTCAGCGGGTGCGGGCTTCGGCCCGTCCCGTGCCGCCCCCGAAATGGATCGGCGGTCT
CGTCGCAGCCTTCTTTGCGTAGTAACATACCACCTCGCAACAGGAGCGCGGCGCGGCCAC
TGCCGTAAAACGCCCAACTTTTTAGAGTTGACCTCGAATCAGGTAGGAATACCCGCTGAA
CTTAAGCATATCAATAAGCGGAGG
>E07_erg0258
GGAAGTAAAAGTCGTAACAAGGTCTCCGTTGGTGAACCAGCGGAGGGATCATTACCGAGT
TTACAACTCCCAAACCCACTGTGAACTTATACCCAAAACGTTGCCTCGGCGGGCACAGCG
GTACCCGAGCCCCCCGCAAGGGAGGCAGAGGCGCCCGCCCGCCAGGGGACCAAAACTCTT
CTGTATACCCATAGCGGCATGTCTGAGTGGATTTACAAACAAATGAATCAAAACTTTCAA
CAACGGATCTCTTGGTTCTGGCATCGATGAAGAACGCAGCGAAATGCGATACGTAATGTG
AATTGCAGAATTCAGTGAATCATCGAATCTTTGAACGCACATTGCGCCCGCCAGTATTCT
GGCGGGCATGCCTGTTCGAGCGTCATTTCAACCCTCAAGCTCTGCTTGGTGTTGGGGACC
GGCTCAGCGGGTGCGGGCTTCGGCCCGTCCCGTGCCGCCCCCGAAATGGATCGGCGGTCT
CGTCGCAGCCTTCTTTGCGTAGTAACATACCACCTCGCAACAGGAGCGCGGCGCGGCCAC
TGCCGTAAAACGCCCAACTTTTTAGAGTTGACCTCGAATCAGGTAGGAATACCCGCTGAA
CTTAAGCATATCAATAAGCGGAGG
>E09_erg0258
GGAAGTAAAAGTCGTAACAAGGTCTCCGTTGGTGAACCAGCGGAGGGATCATTACCGAGT
TTACAACTCCCAAACCCACTGTGAACTTATACCCAAAACGTTGCCTCGGCGGGCACAGCG
GTACCCGAGCCCCCCGCAAGGGAGGCAGAGGCGCCCGCCCGCCAGGGGACCAAAACTCTT
CTGTATACCCATAGCGGCATGTCTGAGTGGATTTACAAACAAATGAATCAAAACTTTCAA
CAACGGATCTCTTGGTTCTGGCATCGATGAAGAACGCAGCGAAATGCGATACGTAATGTG
AATTGCAGAATTCAGTGAATCATCGAATCTTTGAACGCACATTGCGCCCGCCAGTATTCT
GGCGGGCATGCCTGTTCGAGCGTCATTTCAACCCTCAAGCCCTGCTTGGTGTTGGGGACC
GGCTCAGCGGGTGCGGGCTTCGGCCCGCCCCGTGCCGCCCCCGAAATGGATCGGCGGTCT
CGTCGCAGCCTTCTTTGCGTAGTAACATACCACCTCGCAACAGGAGCGCGGCGCGGCCAC
TGCCGTAAAACGCCCAACTTTTTAGAGTTGACCTCGAATCAGGTAGGAATACCCGCTGAA
CTTAAGCATATCAATAAGCGGAGG
>E11_erg0258
GGAAGTAAAAGTCGTAACAAGGTCTCCGTTGGTGAACCAGCGGAGGGATCATTACCGAGT
TTACAACTCCCAAACCCACTGTGAACTTATACCCAAAACGTTGCCTCGGCGGGCACAGCG
GTACCCGAGCCCCCGCAAGGGAGGCAGAGGCGCCCGCCCGCCAGGGGACCAAAACTCTTC
TGTATACCCATAGCGGCATGTCTGAGTGGATTTAAAAACAAATGAATCAAAACTTTCAAC
AACGGATCTCTTGGTTCTGGCATCGATGAAGAACGCAGCGAAATGCGATACGTAATGTGA
ATTGCAGAATTCAGTGAATCATCGAATCTTTGAACGCACATTGCGCCCGCCAGTATTCTG
GCGGGCATGCCTGTTCGAGCGTCATTTCAACCCTCAAGCCCTGCTTGGTGTTGGGGACCG
GCTCAGCGGGTGCGGGCTTCGGCCCGCCCCGTGCCGCCCCCGAAATGGATCGGCGGTCTC
GTCGCAGCCTTCTTTGCGTAGTAACATACCACCTCGCAACAGGAGCGCGGCGCGGCCACT
GCCGTAAAACGCCCAACTTTTTAGAGTTGACCTCGAATCAGGTAGGAATACCCGCTGAAC
TTAAGCATATCAATAAGCGGAGG
>F01_erg0258
GGAAGTAAAAGTCGTAACAAGGTCTCCGTTGGTGAACCAGCGGAGGGATCATTACCGAGT
TTACAACTCCCAAACCCACTGTGAACTTATACCCAAAACGTTGCCTCGGCGGGCACAGCG
GTACCCGAGCCCCCCGCAAGGGAGGCAGAGGCGCCCGCCCGCCAGGGGACCAAAACTCTT
CTGTATACCCATAGCGGCATGTCTGAGTGGATTTAAAAACAAATGAATCAAAACTTTCAA
CAACGGATCTCTTGGTTCTGGCATCGATGAAGAACGCAGCGAAATGCGATACGTAATGTG
AATTGCAGAATTCAGTGAATCATCGAATCTTTGAACGCACATTGCGCCCGCCAGTATTCT
GGCGGGCATGCCTGTTCGAGCGTCATTTCAACCCTCAAGCTCTGCTTGGTGTTGGGGACC
GGCTCAGCGGGTGCGGGCTTCGGCCCGTCCCGTGCCGCCCCCGAAATGGATCGGCGGTCT
CGTCGCAGCCTTCTTTGCGTAGTAACATACCACCTCGCAACAGGAGCGCGGCGCGGCCAC
TGCCGTAAAACGCCCAACTTTTTAGAGTTGACCTCGAATCACGTAGGAATACCCGCTGAA
CTTAAGCATATCAATAAGCGGAGG
>F03_erg0258
GGAAGTAAAAGTCGTAACAAGGTCTCCGTTGGTGAACCAGCGGAGGGATCATTACCGAGT
TTACAACTCCCAAACCCACTGTGAACTTATACCCAAAACGTTGCCTCGGCGGGCACAGCG
GTACCCGAGCCCCCCGCAAGGGAGGCAGAGGCGCCCGCCCGCCAGGGGACCAAAACTCTT
CTGTATACCCATAGCGGCATGTCTGAGTGGATTTAAAAACAAATGAATCAAAACTTTCAA
CAACGGATCTCTTGGTTCTGGCATCGATGAAGAACGCAGCGAAATGCGATACGTAATGTG
AATTGCAGAATTCAGTGAATCATCGAATCTTTGAACGCACATTGCGCCCGCCAGTATTCT
GGCGGGCATGCCTGTTCGAGCGTCATTTCAACCCTCAAGCTCTGCTTGGTGTTGGGGACC
GGCTCAGCGGGTGCGGGCTTCGGCCCGTCCCGTGCCGCCCCCGAAATGGATCGGCGGTCT
CGTCGCAGCCTTCTTTGCGTAGTAACATACCACCTCGCAACAGGAGCGCGGCGCGGCCAC
TGCCGTAAAACGCCCAACTTTTTAGAGTTGACCTCGAATCAGGTAGGAATACCCGCTGAA
CTTAAGCATATCAATAAGCGGAGG
>F06_erg0258
GGAAGTAAAAGTCGTAACAAGGTCTCCGTTGGTGAACCAGCGGAGGGATCATTACCGAGT
TTACAACTCCCAAACCCACTGTGAACTTATACCCAAAACGTTGCCTCGGCGGGCACAGCG
GTACCCGAGCCCCCCGCAAGGGAGGCAGAGGCGCCCGCCCGCCAGGGGACCAAAACTCTT
CTGTATACCCATAGCGGCACGTCTGAGTGGATTTAAAAACAAATGAATCAAAACTTTCAA
CAACGGATCTCTTGGTTCTGGCATCGATGAAGAACGCAGCGAAATGCGATACGTAATGTG
AATTGCAGAATTCAGTGAATCATCGAATCTTTGAACGCACATTGCGCCCGCCAGTATTCT
GGCGGGCATGCCTGTTCGAGCGTCATTTCAACCCTCAAGCTCTGCTTGGTGTTGGGGACC
GGCTCAGCGGGTGCGGGCTTCGGCCCGTCCCGTGCCGCCCCCGAAATGGATCGGCGGTCT
CGTCGCAGCCTTCTTTGCGTAGTAACATACCACCTCGCAACAGGAGCGCGGCGCGGCCAC
TGCCGTAAAACGCCCAACTTTTTAGAGTTGACCTCGAATCAGGTAGGAATACCCGCTGAA
CTTAAGCATATCAATAAGCGGAGG
>F12_erg0258
GGAAGTAAAAGTCGTAACAAGGTCTCCGTTGGTGAACCAGCGGAGGGATCATTACCGAGT
TTACAACTCCCAAACCCACTGTGAACTTATACCCAAAACGTTGCCTCGGCGGGCACAGCG
GTACCCGAGCCCCCGCAAGGGAGCAGAGGCGCCCGCCCGCCAGGGGACCAAAACTCTTCT
GTATACCCATAGCGGCATGTCTGAGTGGATTTACAAACAAATGAATCAAAACTTTCAACA
ACGGATCTCTTGGTTCTGGCATCGATGAAGAACGCAGCGAAATGCGATACGTAATGTGAA
TTGCAGAATTCAGTGAATCATCGAATCTTTGAACGCACATTGCGCCCGCCAGTATTCTGG
CGGGCATGCCTGTTCGAGCGTCATTTCAACCCTCAAGCTCTGCTTGGTGTTGGGGACCGG
CTCAGCGGGTGCGGGCTTCGGCCCGTCCCGTGCCGCCCCCGAAATGGATCGGCGGTCTTG
TCGCAGCCTTCTTTGCGTAGTAACATACCACCTCGCAACAGGAGCGCGGCGCGGCCACTG
CCGTAAAACGCCCAACTTTTTAGAGTTGACCTCGAATCAGGTAGGAATACCCGCTGAACT
TAAGCATACCAATAAGCGGAGG
>C_purpurea-DSMZ_714
gccactgtgctcgcccgagccatcttctccgagaccgtaaagaacgtcgccgctggctgc
aaccccatggaccttcgccgcggtattcaggctgccgttgacgccgtcgtcaagtacctg
cacgagcagaagcgcgacatcaccacgagctctgagattgcccaggttgccaccatttct
gccaacggcgatgtccatgttggcgagatgattgccaatgccatggagaaggtcggcaag
gagggtgtcatcaccgtcaaggagggcaagaccatgtcggacgagctcgaggtcaccgag
ggtatgcgcttcgatcgcggttttgtttctccctacttcatcaccgacgccaaggcccaa
aaggttgagttcgagaaccccttgatccttctctctcagaagaagatctctgccgttcag
gacattattcccgctctcgaaatctccacccagactcgtcgccctctcgttatcatcgcc
gaggacattgacggcgaggccctggccgtctgcattctcaacaagctccgtggccagctt
caagttgcggccgtc
